# Supplementary material for: Hedgehog-stimulated phosphorylation at multiple sites activates Ci by altering Ci–Ci interfaces without full Suppressor of Fused dissociation
Source: PLoS Biol. 2025 Apr 11;23(4):e3003105. doi: 10.1371/journal.pbio.3003105 (PMC12052134; doi:10.1371/journal.pbio.3003105)
Supplement: S1 Table — (XLSX) [file pbio.3003105.s001.xlsx]

## Sheet: Ci variant table
Name of the Ci Variant	Mutation Description	Original Amino Acid Sequence	Mutant Amino Acid Sequence	Original DNA sequence	Mutant DNA sequence
Ci-SYAAD	255 SYAAD 259	255 SYGHI 259	SYAAD	TCT TAC GGT CAT ATT	TCT TAC GCT GCT GAT
CI ∆1370-97	deletion of 1370-97	PYhg…mq*K	PY*K	CCA TAT cat ggg…atg cagTAA AAA	CCA TATTAA AAA
Ci ∆175-320	deletion of 175-230	AVaa…nsMI	AVMI	GCT GTG gca gca…aat tca ATG ATT	GCT GTGATG ATT
Ci ∆272-346	deletion of 272-346	VHst…aaAF	VHAF	GTT CAT tca acc…gcg gca GCA TTC	GTT CATGCA TTC
Ci ∆270-300	deletion of 270-300	SHvh…aaSG	SHSG	TCT CAT gtt cat…gct gca TCT GGA	TCT CATTCT GGA
Ci ∆272-346 ∆1370-97	deletion of 272-346 and 1370-97	See Ci ∆272-346 and Ci ∆1370-97	See Ci ∆272-346 and Ci ∆1370-97	See Ci ∆272-346 and Ci ∆1370-97	See Ci ∆272-346 and Ci ∆1370-97
Ci-SYAAD ∆1370-07	SYAAD, deletion of 1370-97	See Ci-SYAAD and Ci ∆1370-97	See Ci-SYAAD and Ci ∆1370-97	See Ci-SYAAD and Ci ∆1370-97	See Ci-SYAAD and Ci ∆1370-97
Ci-WT-Sufu	tethering of Su(fu) cDNA sequence to the C-terminus of Ci-WT	N/A	N/A	N/A	N/A
Ci-SYAAD-Sufu	tethering of Su(fu) cDNA sequence to the C-terminus of Ci-SYAAD	SYGHI	SYAAD	TCT TAC GGT CAT ATT	TCT TAC GCT GCT GAT
Ci-A1	S218A, S220A	LSSSP	LASAP	CTT TCG TCA TCG CCT	CTT GCG TCA GCG CCT
Ci-A2	S1230A, T1232A, S1233A	SSMTSL	SAMAAL	TCA TCG ATG ACT AGC TTG	TCA GCG ATG GCT GCC TTG
Ci-A3	S1382A, S1385A	SLTSL	ALTAL	TCC CTT ACT TCC TTA	GCC CTT ACT GCC TTA
Ci-A1A2	S218A, S220A, S1230A, T1232A, S1233A	see Ci-A1 and Ci-A2	see Ci-A1 and Ci-A2	see Ci-A1 and Ci-A2	see Ci-A1 and Ci-A2
Ci-A1A2A3	S218A, S220A, S1230A, T1232A, S1233A, S1382A, S1385A	see Ci-A1, Ci-A2, and Ci-A3	see Ci-A1, Ci-A2, and Ci-A3	see Ci-A1, Ci-A2, and Ci-A3	see Ci-A1, Ci-A2, and Ci-A3
Ci ∆∆	deletion of 175-230 and 1201-1271	See Ci ∆175-230 and Ci ∆1201-1271	See Ci ∆175-230 and Ci ∆1201-1271	See Ci ∆175-230 and Ci ∆1201-1271	See Ci ∆175-230 and Ci ∆1201-1271
Ci ∆1201-1271	deletion of 1201-1271	NTdi…sqMS	NTMS	AAC ACT gac att…tct caa ATG TCA	AAC ACTATG TCA
Ci-D1D2	S218D, S220D	LSSSP	LDSDP	CTT TCG TCA TCG CCT	CTT GAC TCA GAC CCT
	S1230D, T1232D, S1233D	SSMTSL	SDMDDL	TCA TCG ATG ACT AGC TTG	TCA GAC ATG GAT GAC TTG
Ci-D1D2D3	S218D, S220D, S1230D, T1232D, S1233D	see Ci-D1D2	see Ci-D1D2	see Ci-D1D2	see Ci-D1D2
	S1382D, S1385	SLTSL	DLTDL	TCC CTT ACT TCC TTA	GAC CTT ACT GAC TTA
Ci-D1D2av	S218D, S220D, S1230D, T1232D, S1233D	See Ci-D1D2	See Ci-D1D2	See Ci-D1D2	See Ci-D1D2
	S286A, T294V	ASAGLLNPMTP	AAAGLLNPMVP	GCA AGT GCA GGT CTG TTA AAT CCG ATG ACA CCA	GCA GCT GCA GGT CTG TTA AAT CCG ATG GTA CCA
Ci-D1D2avA3	S218D, S220D, S1230D, T1232D, S1233D + S286A, T294V, S1382A, S1385A	See Ci-D1D2av and Ci-A3	See Ci-D1D2av and Ci-A3	See Ci-D1D2av and Ci-A3	See Ci-D1D2av and Ci-A3
