# Supplementary material for: Hedgehog-stimulated phosphorylation at multiple sites activates Ci by altering Ci–Ci interfaces without full Suppressor of Fused dissociation
Source: PLoS Biol. 2025 Apr 11;23(4):e3003105. doi: 10.1371/journal.pbio.3003105 (PMC12052134; doi:10.1371/journal.pbio.3003105)
Supplement: S1 Data — (XLSX) [file pbio.3003105.s007.xlsx]

## Sheet: Figure 1N,O
	N: Ptc-lacZ mean	SEM	P-value to Ci-WT	O: Ci-155 mean	SEM	P-value to Ci-WT	P-value to ∆1370-97	Number of clones
WT	0.501489	0.0268865	N/A	2.00399	0.1323	N/A	<0.0001	20
WT; Su(fu) LP/LP	1.27302	0.0392362	<0.0001	0.394599	0.0473254	<0.0001	<0.0001	10
SYAAD	0.978935	0.107689	0.0005	0.330775	0.0454929	<0.0001	0.0077	16
∆1370-97	0.660744	0.0294808	0.0003	0.188361	0.0106467	<0.0001	N/a	22
∆175-230	0.810058	0.0353188	<0.0001	0.67685	0.0576292	<0.0001	<0.0001	53
∆272-346	0.71641	0.05483	0.0011	1.7429	0.149721	0.1978	<0.0001	29
∆270-300	1.0708	0.0649005	<0.0001	1.226	0.0476765	<0.0001	<0.0001	27
∆272-346 ∆1370-97	0.955533	0.0264737	<0.0001	0.208023	0.00799353	<0.0001	0.1472	31
∆301-320	0.30362	0.0278543	<0.0001	1.39175	0.0887463	0.0005	<0.0001	20
∆321-346	0.228885	0.0128535	<0.0001	1.26708	0.0393397	<0.0001	<0.0001	25

## Sheet: Figure 1N_Ptc-lacZ raw data
WT													WT; Su(fu) LP/LP													SYAAD													∆1370-97
		Clone	Control AP border	Ratio	Mean	SEM	N		internal AP border	internal/control AP border	mean				Clone	Control AP border	Ratio	Mean	SEM	N		internal AP border	internal/control AP border	mean				Clone	Control AP border	Ratio	Mean	SEM	N		internal AP border	internal/control AP border	mean				Clone	Control AP border	Ratio	Mean	SEM	N		internal AP border	internal/control AP border
disc 1	clone 1	15539.8	26322.4	0.590363	0.501489	0.0268865	20	disc 1	31670.3	1.20317	1.11585		disc 1	clone 1	1622.3	1364.81	1.18867	1.27302	0.0392362	10	disc 1	1681.44	1.232	1.15711		disc 1	clone 1	20111	31621.2	0.635998	0.978935	0.107689	16	disc 1	28096.5	0.888533	0.962023		disc 1	clone 1	39.6717	67.0079	0.592045	0.660744	0.0294808	22	disc 1	51.4927	0.768457
	clone 2	12737.6	26322.4	0.483906										clone 2	1818.73	1364.81	1.33259										clone 2	38157.2	31621.2	1.2067										clone 2	50.6567	67.0079	0.755981
	clone 3	14486.3	26322.4	0.550341										clone 3	1740.57	1364.81	1.27532										clone 3	27737.2	31621.2	0.877172										clone 3	40.7007	67.0079	0.607401
	clone 4	14873.9	26322.4	0.565067										clone 4	1826.17	1364.81	1.33804										clone 4	37131.7	31621.2	1.17427										clone 4	46.4397	67.0079	0.693048
	clone 5	17183	26322.4	0.652791										clone 5	1422.41	1364.81	1.0422									disc 2	clone 1	10466	31621.2	0.330982				disc 2	16882.4	0.533894			disc 2	clone 1	31.4007	67.0079	0.468611				disc 2	45.391	0.677398
disc 2	clone 1	6214.99	18315.3	0.339334				disc 2	14468.9	0.789991			disc 2	clone 1	1715.75	1364.81	1.25714				disc 2	1477.03	1.08222				clone 2	14635.3	31621.2	0.462832										clone 2	61.1027	67.0079	0.911873
	clone 2	8668.09	18315.3	0.473271										clone 2	1828.78	1364.81	1.33995										clone 3	14836.2	31621.2	0.469185										clone 3	58.3497	67.0079	0.870788
	clone 3	10852.6	18315.3	0.592545										clone 3	1946.81	1364.81	1.42644										clone 4	14091.6	31621.2	0.445639									disc 3	clone 1	41.6237	67.0079	0.621176				disc 3	64.2557	0.958927
	clone 4	8741.18	18315.3	0.477262										clone 4	1924.09	1364.81	1.40979									disc 3	clone 1	31276.8	31621.2	0.98911				disc 3	34608.7	1.09448				clone 2	60.4317	67.0079	0.901859
	clone 5	6546.29	18315.3	0.357423										clone 5	1528.63	1364.81	1.12003										clone 2	48984.1	31621.2	1.54909										clone 3	56.8617	67.0079	0.848582
disc 3	clone 1	11034.6	23982.9	0.460103				disc 3	34557.9	1.44094																	clone 3	26055.3	31621.2	0.823982										clone 4	36.4187	67.0079	0.543498
	clone 2	8495.73	23982.9	0.35424																							clone 4	26222.9	31621.2	0.829282										clone 5	41.7277	67.0079	0.622728
	clone 3	12379	23982.9	0.51616																						disc 4	clone 1	25447.3	16548.5	1.53774				disc 4	22029.1	1.33118			disc 4	clone 1	48.6053	67.0079	0.725367				disc 4	55.9518	0.835004
	clone 4	8705.57	23982.9	0.36299																							clone 2	23788.1	16548.5	1.43748										clone 2	46.3383	67.0079	0.691535
	clone 5	11602.5	23982.9	0.483779																							clone 3	23298.9	16548.5	1.40792										clone 3	37.4413	67.0079	0.55876
disc 4	clone 1	12697.8	23982.9	0.52945				disc 4	24685.5	1.02929																	clone 4	24584.2	16548.5	1.48559										clone 4	44.7393	67.0079	0.667673
	clone 2	8701.96	23982.9	0.36284																																			disc 5	clone 1	71.8197	124.508	0.57683				disc 5	86.432	0.694191
	clone 3	18909.1	23982.9	0.78844																																				clone 2	56.1427	124.508	0.450918
	clone 4	10066.4	23982.9	0.419731																																				clone 3	96.4097	124.508	0.774328
	clone 5	16062.2	23982.9	0.669733																																			disc 6	clone 1	62.6377	124.508	0.503083				disc 6	80.7857	0.648841
																																								clone 2	62.5787	124.508	0.502609
																																								clone 3	80.6407	124.508	0.647677
[truncated: 71 more columns]

## Sheet: Figure 1O_Ci-155 raw data
WT													WT; Su(fu) LP/LP													SYAAD													∆1370-97
		Clone	Control AP border	Ratio	Mean	SEM	N		internal AP border	internal/control AP border	mean				Clone	Control AP border	Ratio	Mean	SEM	N		internal AP border	internal/control AP border	mean				Clone	Control AP border	Ratio	Mean	SEM	N		internal AP border	internal/control AP border	mean				Clone	Control AP border	Ratio	Mean	SEM	N		internal AP border	internal/control AP border
disc 1	clone 1	26737.1	15840.5	1.6879	2.00399	0.1323	20	disc 1	16804.5	1.06086	1.06774		disc 1	clone 1	463.765	1455.01	0.318738	0.394599	0.0473254	10	disc 1	726.658	0.49942	0.49703		disc 1	clone 1	3773.8	10047	0.375617	0.330775	0.0454929	16	disc 1	8049.86	0.801225	0.580553		disc 1	clone 1	18.5683	126.142	0.147201	0.188361	0.0106467	22	disc 1	35.318	0.279985
	clone 2	27382.7	15840.5	1.72866										clone 2	528.549	1455.01	0.363262										clone 2	4364.09	10047	0.43437										clone 2	21.8273	126.142	0.173037
	clone 3	30482	15840.5	1.92431										clone 3	568.141	1455.01	0.390473										clone 3	4017.16	10047	0.399839										clone 3	15.8423	126.142	0.125591
	clone 4	34719.1	15840.5	2.1918										clone 4	572.075	1455.01	0.393177										clone 4	5379.98	10047	0.535484										clone 4	27.5993	126.142	0.218795
	clone 5	35495.5	15840.5	2.24081										clone 5	139.275	1455.01	0.0957213									disc 2	clone 1	2921.6	10047	0.290795				disc 2	5869.13	0.584171			disc 2	clone 1	33.9867	126.142	0.269431				disc 2	37.513	0.297386
disc 2	clone 1	16612.3	8215.73	2.02201				disc 2	6513.7	0.792833			disc 2	clone 1	705.274	1455.01	0.484722				disc 2	719.704	0.49464				clone 2	3450.45	10047	0.343433										clone 2	30.4847	126.142	0.241669
	clone 2	9492.16	8215.73	1.15536										clone 2	884.604	1455.01	0.607973										clone 3	3756.12	10047	0.373856										clone 3	26.8117	126.142	0.212551
	clone 3	18434.9	8215.73	2.24385										clone 3	367.064	1455.01	0.252277										clone 4	4007.43	10047	0.39887									disc 3	clone 1	20.8397	126.142	0.165207				disc 3	45.1877	0.358227
	clone 4	10237.4	8215.73	1.24607										clone 4	771.592	1455.01	0.530302									disc 3	clone 1	1022.43	10047	0.101765				disc 3	2536.94	0.252509				clone 2	31.3967	126.142	0.248899
	clone 5	10202.3	8215.73	1.2418										clone 5	741.1	1455.01	0.509345										clone 2	2100.03	10047	0.209022										clone 3	22.5227	126.142	0.178549
disc 3	clone 1	29643.2	11655.9	2.54319				disc 3	17276.1	1.48218																	clone 3	-480.171	10047	-0.0477927										clone 4	20.1867	126.142	0.160031
	clone 2	28323.8	11655.9	2.43																							clone 4	-107.257	10047	-0.0106756										clone 5	28.7157	126.142	0.227645
	clone 3	30006	11655.9	2.57432																						disc 4	clone 1	3134.22	8965.26	0.349596				disc 4	6135	0.684307			disc 4	clone 1	26.111	126.142	0.206996				disc 4	41.6793	0.330415
	clone 4	16479.3	11655.9	1.41382																							clone 2	4864.27	8965.26	0.542568										clone 2	21.085	126.142	0.167152
	clone 5	40843.7	11655.9	3.50412																							clone 3	4646.71	8965.26	0.518302										clone 3	16.064	126.142	0.127348
disc 4	clone 1	24140.9	11655.9	2.07113				disc 4	10899.2	0.935077																	clone 4	4279.62	8965.26	0.477355										clone 4	27.472	126.142	0.217786
	clone 2	20325	11655.9	1.74375																																			disc 5	clone 1	19.8033	125.244	0.158118				disc 5	41.5203	0.331516
	clone 3	28438.1	11655.9	2.4398																																				clone 2	16.8913	125.244	0.134868
	clone 4	14381.7	11655.9	1.23385																																				clone 3	36.6063	125.244	0.29228
	clone 5	28478.4	11655.9	2.44326																																			disc 6	clone 1	12.787	125.244	0.102097				disc 6	40.6733	0.324753
																																								clone 2	19.662	125.244	0.15699
																																								clone 3	26.515	125.244	0.211707
[truncated: 71 more columns]
