# Supplementary material for: Hedgehog-stimulated phosphorylation at multiple sites activates Ci by altering Ci–Ci interfaces without full Suppressor of Fused dissociation
Source: PLoS Biol. 2025 Apr 11;23(4):e3003105. doi: 10.1371/journal.pbio.3003105 (PMC12052134; doi:10.1371/journal.pbio.3003105)
Supplement: S4 Data — (XLSX) [file pbio.3003105.s010.xlsx]

## Sheet: Figure 4L 
		Ptc-lacZ mean	SEM	N	P-value to Ci-WT	P-value Ci-WT-Sufu vs Ci-SYAAD-Sufu
Ci-WT	Cos2	0.5	0.0268865	20	N/A	N/A
	Cos2; Su(fu)	1.27	0.0392362	10	N/A	N/A
	GAP-Fu	0.297928	0.021046	40	N/A	N/A
	Cos2 GAP-Fu	1.00184	0.0413199	47	N/A	N/A
Ci-WT-Sufu	Cos2	0.0966705	0.0213606	5	<0.0001	<0.0001
	Cos2; Su(fu)	0.0656634	0.0050926	87	<0.0001	<0.0001
	GAP-Fu	0.0104162	0.0121467	54	<0.0001	N/A
	Cos2 GAP-Fu	0.155115	0.005631	199	<0.0001	N/A
Ci-SYAAD-Sufu	Cos2	0.343101	0.0343935	14	0.0013	<0.0001
	Cos2; Su(fu)	0.277754	0.0220467	19	<0.0001	<0.0001
	GAP-Fu	-0.00814198	0.00695378	46	<0.0001	N/A
	Cos2 GAP-Fu	0.0954903	0.00651963	90	<0.0001	N/A
Wild-type whole disc experiment	Ci-WT-Sufu	0.590661	0.0453027	9	<0.0001	N/A
	Ci-SYAAD-Sufu	0.359602	0.0354164	9	<0.0001	N/A

## Sheet: Figure 4L Ptc-lacZ raw
Wt
Cos2													Cos2; Su(fu)													GAP-Fu													Cos2 GAP-Fu
		Clone	Control AP border	Ratio	Mean	SEM	N		internal AP border	internal/control AP border	mean				Clone	Control AP border	Ratio	Mean	SEM	N		internal AP border	internal/control AP border	mean				Clone	Control AP border	Ratio	Mean	SEM	N		internal AP border	internal/control AP border	mean				Clone	Control AP border	Ratio	Mean	SEM	N		internal AP border	internal/control AP border
disc 1	clone 1	15539.8	26322.4	0.590363	0.501489	0.0268865	20	disc 1	31670.3	1.20317	1.11585		disc 1	clone 1	1622.3	1364.81	1.18867	1.27302	0.0392362	10	disc 1	1681.44	1.232	1.15711		disc 1	clone 1	22494.6	34320.3	0.655433	0.297928	0.021046	40	disc 1	33020.6	0.962132	0.766069		disc 1	clone 1	97.5077	72.4503	1.34586	1.00184	0.0413199	47	disc 1	91.9187	1.26871
	clone 2	12737.6	26322.4	0.483906										clone 2	1818.73	1364.81	1.33259										clone 2	20999.5	34320.3	0.611868										clone 2	108.92	72.4503	1.50337
	clone 3	14486.3	26322.4	0.550341										clone 3	1740.57	1364.81	1.27532										clone 3	16656.4	34320.3	0.485323										clone 3	91.3997	72.4503	1.26155
	clone 4	14873.9	26322.4	0.565067										clone 4	1826.17	1364.81	1.33804										clone 4	15843	34320.3	0.461622									disc 2	clone 1	115.004	107.152	1.07328				disc 2	152.326	1.4216
	clone 5	17183	26322.4	0.652791										clone 5	1422.41	1364.81	1.0422										clone 5	14909.3	34320.3	0.434418										clone 2	117.399	107.152	1.09563
disc 2	clone 1	6214.99	18315.3	0.339334				disc 2	14468.9	0.789991			disc 2	clone 1	1715.75	1364.81	1.25714				disc 2	1477.03	1.08222			disc 2	clone 1	12997.8	34320.3	0.378721				disc 2	42459.9	1.23717				clone 3	116.9	107.152	1.09098
	clone 2	8668.09	18315.3	0.473271										clone 2	1828.78	1364.81	1.33995										clone 2	10624.6	34320.3	0.309573										clone 4	110.216	107.152	1.0286
	clone 3	10852.6	18315.3	0.592545										clone 3	1946.81	1364.81	1.42644										clone 3	15805.4	34320.3	0.460528										clone 5	141.046	107.152	1.31632
	clone 4	8741.18	18315.3	0.477262										clone 4	1924.09	1364.81	1.40979										clone 4	15819.4	34320.3	0.460933									disc 3	clone 1	118.824	107.152	1.10894				disc 3	118.774	1.10847
	clone 5	6546.29	18315.3	0.357423										clone 5	1528.63	1364.81	1.12003										clone 5	17903	34320.3	0.521644										clone 2	96.2143	107.152	0.897926
disc 3	clone 1	11034.6	23982.9	0.460103				disc 3	34557.9	1.44094																disc 3	clone 1	626.581	1849.01	0.338874				disc 3	1414.67	0.765098				clone 3	70.0613	107.152	0.653852
	clone 2	8495.73	23982.9	0.35424																							clone 2	370.232	1849.01	0.200232										clone 4	62.0623	107.152	0.579201
	clone 3	12379	23982.9	0.51616																							clone 3	779.127	1849.01	0.421375										clone 5	115.992	107.152	1.08251
	clone 4	8705.57	23982.9	0.36299																							clone 4	706.15	1849.01	0.381907									disc 4	Clone 1	59.7947	119.758	0.499296				disc 4	152.496	1.27337
	clone 5	11602.5	23982.9	0.483779																							clone 5	467.67	1849.01	0.25293										Clone 2	39.1367	119.758	0.326798
disc 4	clone 1	12697.8	23982.9	0.52945				disc 4	24685.5	1.02929																disc 4	clone 1	462.794	1725.34	0.268234				disc 4	1272.53	0.737553				Clone 3	99.8207	119.758	0.833521
	clone 2	8701.96	23982.9	0.36284																							clone 2	306.12	1725.34	0.177426										Clone 4	127.166	119.758	1.06186
	clone 3	18909.1	23982.9	0.78844																							clone 3	451.539	1725.34	0.261711									disc 5	clone 1	82.445	119.758	0.688431				disc 5	111.152	0.928139
	clone 4	10066.4	23982.9	0.419731																							clone 4	474.515	1725.34	0.275028										clone 2	115.058	119.758	0.960755
	clone 5	16062.2	23982.9	0.669733																							clone 5	561.027	1725.34	0.32517										clone 3	97.918	119.758	0.817633
																										disc 5	clone 1	367.533	1725.34	0.213021				disc 5	925.756	0.536566				clone 4	95.326	119.758	0.795989
																											clone 2	288.556	1725.34	0.167246										clone 5	104.659	119.758	0.873921
																											clone 3	247.66	1725.34	0.143543									disc 6	clone 1	73.275	119.758	0.611859				disc 6	99.406	0.830058
																											clone 4	421.149	1725.34	0.244097										clone 2	84.797	119.758	0.70807
																											clone 5	310.45	1725.34	0.179936										clone 3	109.073	119.758	0.910779
																										disc 6	clone 1	473.666	1725.34	0.274536				disc 6	912.784	0.529047				clone 4	79.272	119.758	0.661935
																											clone 2	412.591	1725.34	0.239137										clone 5	112.112	119.758	0.936155
																											clone 3	201.032	1725.34	0.116518									disc 7	clone 1	113.479	119.758	0.947568				disc 7	133.572	1.11535
																											clone 4	227.939	1725.34	0.132113										clone 2	134.007	119.758	1.11898
																											clone 5	233.216	1725.34	0.135171										clone 3	138.965	119.758	1.16038
																										disc 7	clone 1	377.829	1725.34	0.218989				disc 7	1158.24	0.671312				clone 4	142.813	119.758	1.19251
																											clone 2	551.361	1725.34	0.319567										clone 5	110.73	119.758	0.924613
																											clone 3	415.092	1725.34	0.240586									disc 8	clone 1	88.0753	85.9498	1.02473				disc 8	104.749	1.21873
																											clone 4	214.21	1725.34	0.124156										clone 2	101.507	85.9498	1.18101
																											clone 5	501.428	1725.34	0.290626										clone 3	134.18	85.9498	1.56115
																										disc 8	clone 1	8237.31	33037.2	0.249335				disc 8	22785.1	0.68968				clone 4	140.043	85.9498	1.62936
																											clone 2	6912.5	33037.2	0.209234										clone 5	112.644	85.9498	1.31058
																											clone 3	10100.6	33037.2	0.305734									disc 9	clone 1	51.7043	85.9498	0.601564				disc 9	140.692	1.63691
																											clone 4	7777.02	33037.2	0.235402										clone 2	113.784	85.9498	1.32385
																											clone 5	6449.52	33037.2	0.19522										clone 3	117.609	85.9498	1.36835
																																								clone 4	111.186	85.9498	1.29362
																																								clone 5	98.5193	85.9498	1.14624
																																							disc 10	clone 1	73.261	85.9498	0.85237				disc 10	107.577	1.25162
																																								clone 2	65.785	85.9498	0.765389
																																								clone 3	81.052	85.9498	0.943016
																																								clone 4	86.567	85.9498	1.00718
																																								clone 5	86.721	85.9498	1.00897
[truncated: 97 more columns]

## Sheet: Figure 4 additional raw data
wild-type whole disc experiments
Ci-WT-Sufu Ptc-lacZ								Ci-SYAAD-Sufu Ptc-lacZ
	AP border	Control AP border	Ratio	Mean	SEM	N			AP border	Control AP border	Ratio	Mean	SEM	N
disc 1	21137.2	30171.6	0.700568	0.590661	0.0453027	9		disc 1	10547.6	30171.6	0.349588	0.359602	0.0354164	9
disc 2	24557.1	30171.6	0.813915					disc 2	12428.5	30171.6	0.411928
disc 3	17081.5	30171.6	0.566146					disc 3	9684.61	30171.6	0.320984
disc 4	18540.1	30171.6	0.614488					disc 4	66.198	129.487	0.511232
disc 5	88.7435	129.487	0.685345					disc 5	67.9288	129.487	0.524598
disc 6	68.7723	129.487	0.531112					disc 6	42.5974	129.487	0.32897
disc 7	60.6656	129.487	0.468506					disc 7	9979.18	36572.8	0.272858
disc 8	12854.8	36572.8	0.351486					disc 8	11559	36572.8	0.316055
disc 9	21372.5	36572.8	0.584383					disc 9	7322.1	36572.8	0.200206

## Sheet: Figure S2D
		Ptc-lacZ mean	SEM	P-value to Ci-WT-Sufu; PKA	Ci-155 mean	SEM	P-value to Ci-WT-Sufu; PKA	N
Ci-WT-Sufu	PKA	0.0562891	0.00341659	N/A	0.797475	0.0313636	N/A	94
	PKA; Su(fu)	0.0943553	0.01207	0.0047	0.985348	0.0664494	0.0143	30
Ci-SYAAD-Sufu	PKA	0.158997	0.0135776	<0.0001	0.609742	0.0422417	0.0008	23

## Sheet: Figure S2D Ptc-lacZ raw
Ci-WT-Sufu																										Ci-SYAAD-Sufu
PKA													PKA; Su(fu)													PKA
		Clone	Control AP border	Ratio	Mean	SEM	N		internal AP border	internal/control AP border	mean				Clone	Control AP border	Ratio	Mean	SEM	N		internal AP border	internal/control AP border	mean				Clone	Control AP border	Ratio	Mean	SEM	N		internal AP border	internal/control AP border	mean
disc 1	clone 1	3025.36	37323.5	0.0810579	0.0562891	0.00341659	94	disc 1	17914.4	0.479978	0.378756		disc 1	clone 1	5.97333	77.5308	0.0770447	0.0943553	0.01207	30	disc 1	29.8823	0.385425	0.404253		disc 1	clone 1	3823.55	37323.5	0.102444	0.158997	0.0135776	23	disc 1	8089.58	0.216743	0.426277
	clone 2	3363.28	37323.5	0.0901116										clone 2	9.90433	77.5308	0.127747										clone 2	3717.72	37323.5	0.0996082
	clone 3	2375.31	37323.5	0.0636411										clone 3	9.97533	77.5308	0.128663										clone 3	3046.03	37323.5	0.0816118
	clone 4	1958.67	37323.5	0.0524783										clone 4	9.88133	77.5308	0.12745										clone 4	2310.93	37323.5	0.0619164
	clone 5	1554.5	37323.5	0.0416494										clone 5	4.51533	77.5308	0.0582392										clone 5	3739.35	37323.5	0.100188
disc 2	clone 1	2761.99	37323.5	0.0740014				disc 2	18453.3	0.494416			disc 2	clone 1	3.425	77.5308	0.044176				disc 2	31.7853	0.409971			disc 2	clone 1	3916.91	37323.5	0.104945				disc 2	15646.5	0.419214
	clone 2	2553.82	37323.5	0.068424										clone 2	2.075	77.5308	0.0267636										clone 2	5156.41	37323.5	0.138155
	clone 3	1511.2	37323.5	0.0404892										clone 3	4.733	77.5308	0.0610467										clone 3	7418	37323.5	0.198749
	clone 4	2962.43	37323.5	0.0793717										clone 4	10.567	77.5308	0.136294									disc 3	clone 1	9893.1	37323.5	0.265064				disc 3	20966.5	0.56175
	clone 5	5083.73	37323.5	0.136207										clone 5	6.127	77.5308	0.0790267										clone 2	8916.6	37323.5	0.238901
disc 3	clone 1	3297.05	37323.5	0.0883372				disc 3	16710.7	0.447727			disc 3	clone 1	8.48367	126.122	0.0672655				disc 3	48.1237	0.381564				clone 3	11348.5	37323.5	0.304059
	clone 2	1734.81	37323.5	0.0464804										clone 2	5.74767	126.122	0.0455722										clone 4	6423.77	37323.5	0.172111
	clone 3	1565.18	37323.5	0.0419354										clone 3	15.9337	126.122	0.126335										clone 5	5103.53	37323.5	0.136738
	clone 4	1609.46	37323.5	0.043122										clone 4	29.2687	126.122	0.232066									dis 4	clone 1	5951.78	37323.5	0.159465				dis 4	18156.3	0.486459
	clone 5	700.49	37323.5	0.0187681										clone 5	35.5477	126.122	0.281851										clone 2	4672.6	37323.5	0.125192
disc 4	clone 1	1628.72	37323.5	0.0436381				disc 4	17835.5	0.477863			disc 4	clone 1	9.50767	126.122	0.0753846				disc 4	44.934	0.356274				clone 3	8872.67	37323.5	0.237724
	clone 2	2899.05	37323.5	0.0776736										clone 2	20.6117	126.122	0.163426										clone 4	4997.76	37323.5	0.133904
	clone 3	6408.28	37323.5	0.171696										clone 3	12.7027	126.122	0.100717										clone 5	7614.91	37323.5	0.204025
	clone 4	3161.91	37323.5	0.0847164										clone 4	6.62167	126.122	0.052502									disc 5	clone 1	7574.6	37323.5	0.202945				disc 5	16691.8	0.447219
	clone 5	1592.77	37323.5	0.0426747										clone 5	18.0727	126.122	0.143295										clone 2	8613.48	37323.5	0.230779
disc 5	clone 1	1662.16	37323.5	0.0445338				disc 5	14940.2	0.400291			disc 5	clone 1	9.84267	126.122	0.0780408				disc 5	62.197	0.493149				clone 3	5690.54	37323.5	0.152466
	clone 2	1290.21	37323.5	0.0345685										clone 2	11.0917	126.122	0.0879439										clone 4	3840.52	37323.5	0.102898
	clone 3	1781.04	37323.5	0.047719										clone 3	10.1637	126.122	0.0805859										clone 5	3845.64	37323.5	0.103035
	clone 4	1891.35	37323.5	0.0506746										clone 4	12.9877	126.122	0.102977
	clone 5	1567.74	37323.5	0.0420041										clone 5	27.1197	126.122	0.215027
disc 6	clone 1	1848.02	37323.5	0.0495136				disc 6	16215.9	0.43447			disc 6	clone 1	0.437	126.122	0.0034649				disc 6	50.3397	0.399134
	clone 2	1077.24	37323.5	0.0288622										clone 2	8.272	126.122	0.0655872
	clone 3	968.545	37323.5	0.02595										clone 3	0.01	126.122	7.92882e-05
	clone 4	1312.95	37323.5	0.0351775										clone 4	1.628	126.122	0.0129081
	clone 5	1481.17	37323.5	0.0396846										clone 5	3.68	126.122	0.0291781
disc 7	clone 1	3312.43	35603.8	0.0930359				disc 7	12347.5	0.346804
	clone 2	1670.97	35603.8	0.0469324
	clone 3	2337.56	35603.8	0.065655
	clone 4	3625.32	35603.8	0.101824
	clone 5	3074.04	35603.8	0.0863404
disc 8	clone 1	4781.87	35603.8	0.134308				disc 8	14426.6	0.405198
	clone 2	1887.88	35603.8	0.0530247
	clone 3	2401.91	35603.8	0.0674622
	clone 4	3070.17	35603.8	0.0862317
	clone 5	2346.23	35603.8	0.0658984
disc 9	clone 1	2143.75	35603.8	0.0602114				disc 9	12654.6	0.355428
	clone 2	1461.48	35603.8	0.0410485
	clone 3	1030.83	35603.8	0.0289529
	clone 4	1677.09	35603.8	0.0471042
	clone 5	1771.92	35603.8	0.0497678
disc 10	clone 1	674.767	35603.8	0.0189521				disc 10	12510.1	0.35137
	clone 2	1660.31	35603.8	0.0466331
	clone 3	1795.56	35603.8	0.0504317
	clone 4	5827.54	35603.8	0.163678
	clone 5	1280.81	35603.8	0.0359741
disc 11	clone 1	1686.02	35603.8	0.0473551				disc 11	10464.6	0.29392
	clone 2	3005.49	35603.8	0.084415
	clone 3	2289.12	35603.8	0.0642943
	clone 4	2484.57	35603.8	0.0697839
	clone 5	2613.51	35603.8	0.0734053
disc 12	clone 1	592.443	35603.8	0.0166399				disc 12	6999.69	0.1966
	clone 2	18.808	35603.8	0.000528259
	clone 3	878.278	35603.8	0.0246681
	clone 4	278.025	35603.8	0.00780887
disc 13	clone 1	2459.67	34633.8	0.0710192				disc 13	14733.4	0.425405
	clone 2	2759.9	34633.8	0.079688
	clone 3	3607.53	34633.8	0.104162
	clone 4	4796.44	34633.8	0.13849
	clone 5	4221.27	34633.8	0.121883
disc 14	clone 1	1217.62	34633.8	0.0351571				disc 14	13731.9	0.396488
	clone 2	886.241	34633.8	0.0255889
	clone 3	1490.87	34633.8	0.0430466
	clone 4	2356.41	34633.8	0.0680379
	clone 5	1245.65	34633.8	0.0359662
disc 15	clone 1	2084.28	34633.8	0.0601805				disc 15	13869.6	0.400465
	clone 2	3164.25	34633.8	0.0913629
	clone 3	2210.99	34633.8	0.063839
	clone 4	2372.75	34633.8	0.0685096
	clone 5	1797.15	34633.8	0.0518901
disc 16	clone 1	1996.49	34633.8	0.0576457				disc 16	13606	0.392853
	clone 2	1115.79	34633.8	0.0322169
	clone 3	1123.81	34633.8	0.0324482
	clone 4	1600.98	34633.8	0.0462259
	clone 5	1219.75	34633.8	0.0352184
disc 17	clone 1	1169.73	34633.8	0.0337743				disc 17	12010	0.34677
	clone 2	1228.87	34633.8	0.0354819
	clone 3	1692.51	34633.8	0.0488688
	clone 4	1210.11	34633.8	0.03494
	clone 5	1353.67	34633.8	0.0390853
disc 18	clone 1	-27.366	34633.8	-0.000790152				disc 18	9928.21	0.286662
	clone 2	1402.28	34633.8	0.0404888
	clone 3	-495.366	34633.8	-0.014303
	clone 4	2165.33	34633.8	0.0625208
	clone 5	1220.05	34633.8	0.0352272
disc 19	clone 1	1023.48	34633.8	0.0295514				disc 19	9131.33	0.263653
	clone 2	442.526	34633.8	0.0127773
	clone 3	1075.57	34633.8	0.0310555
	clone 4	3220.96	34633.8	0.0930005
	clone 5	1018.13	34633.8	0.0293969

## Sheet: Figure S2D Ci-155 raw
Ci-WT-Sufu																										Ci-SYAAD-Sufu
PKA													PKA; Su(fu)													PKA
		Clone	Control AP border	Ratio	Mean	SEM	N		internal AP border	internal/control AP border	mean				Clone	Control AP border	Ratio	Mean	SEM	N		internal AP border	internal/control AP border	mean				Clone	Control AP border	Ratio	Mean	SEM	N			internal AP border	internal/control AP border	mean
disc 1	clone 1	29418.7	24015.9	1.22497	0.797475	0.0313636	94	disc 1	16005.7	0.66646	0.423614		disc 1	clone 1	73.746	91.4777	0.806164	0.985348	0.0664494	30	disc 1	32.7033	0.357501	0.451429		disc 1	clone 1	11231.9	24015.9	0.467687	0.609742	0.0422417	23		disc 1	8159.2	0.339741	0.437267
	clone 2	25938.4	24015.9	1.08005										clone 2	86.52	91.4777	0.945805										clone 2	12702.5	24015.9	0.528921
	clone 3	31776.3	24015.9	1.32313										clone 3	83.911	91.4777	0.917284									disc 2	clone 1	10765.8	24015.9	0.448275
	clone 4	30866.8	24015.9	1.28526										clone 4	43.165	91.4777	0.471864									disc 3	clone 1	7793.75	24015.9	0.324524
	clone 5	21475	24015.9	0.894196										clone 5	71.394	91.4777	0.780453									disc 4	clone 1	10126.8	24015.9	0.421671
disc 2	clone 1	31319.6	24015.9	1.30412				disc 2	15227	0.634035			disc 2	clone 1	52.8393	91.4777	0.57762				disc 2	37.105	0.405618				clone 2	13781.3	24015.9	0.573841					disc 2	10917.6	0.454597
	clone 2	23784.8	24015.9	0.990376										clone 2	58.6013	91.4777	0.640608										clone 3	12515.2	24015.9	0.521122
	clone 3	20557.5	24015.9	0.855995										clone 3	73.1393	91.4777	0.799532										clone 4	20988.6	24015.9	0.873945
	clone 4	23604.4	24015.9	0.982865										clone 4	47.4133	91.4777	0.518305										clone 5	20416.2	24015.9	0.850112					disc 3	12189.2	0.507546
	clone 5	48247.7	24015.9	2.00898										clone 5	45.3453	91.4777	0.495698										clone 5	20923	24015.9	0.871212
disc 3	clone 1	22878.9	24015.9	0.952654				disc 3	12814.4	0.533579			disc 3	clone 1	50.693	67.2449	0.753857				disc 3	32.847	0.488468			disc 3	clone 1	21883.7	24015.9	0.911215
	clone 2	26001.7	24015.9	1.08268										clone 2	63.368	67.2449	0.942347										clone 2	15074.1	24015.9	0.627669
	clone 3	29958	24015.9	1.24742										clone 3	101.179	67.2449	1.50463										clone 3	6996.64	24015.9	0.291333
	clone 4	18492.8	24015.9	0.770024										clone 4	57.628	67.2449	0.856987										clone 4	16694.3	24015.9	0.695135					dis 4	11384.2	0.474026
	clone 5	21368.3	24015.9	0.889755										clone 5	47.143	67.2449	0.701064										clone 5	14184.5	24015.9	0.59063
disc 4	clone 1	27250.1	24015.9	1.13467				disc 4	17848.3	0.743184			disc 4	clone 1	32.7337	67.2449	0.486783				disc 4	33.5947	0.499587			disc 4	clone 1	22321.9	24015.9	0.929463
	clone 2	31041.4	24015.9	1.29254										clone 2	49.2937	67.2449	0.733047										clone 2	12629.9	24015.9	0.525897
	clone 3	22852.1	24015.9	0.951538										clone 3	49.5197	67.2449	0.736408										clone 3	17118.9	24015.9	0.712814
	clone 4	35889.1	24015.9	1.49439										clone 4	92.2407	67.2449	1.37171										clone 3	15632.4	24015.9	0.650918					disc 5	9856.77	0.410426
	clone 5	25828.2	24015.9	1.07546										clone 5	110.089	67.2449	1.63713										clone 4	17896.2	24015.9	0.745182
disc 5	clone 1	24592.2	24015.9	1.024				disc 5	12280.4	0.511345			disc 5	clone 1	80.2517	67.2449	1.19342				disc 5	29.739	0.442249				clone 5	16200.2	24015.9	0.67456
	clone 2	18645.4	24015.9	0.776378										clone 2	89.6487	67.2449	1.33317									disc 6	clone 1	4344.01	24015.9	0.18088
	clone 3	21906.7	24015.9	0.912174										clone 3	70.0927	67.2449	1.04235										clone 2	14579.3	24015.9	0.607069
	clone 4	20334.2	24015.9	0.846695										clone 4	99.9007	67.2449	1.48562
	clone 5	21097.9	24015.9	0.878494										clone 5	58.1167	67.2449	0.864254
disc 6	clone 1	28090.3	24015.9	1.16965				disc 6	11697	0.487052			disc 6	clone 1	82.152	67.2449	1.22168				disc 6	34.6413	0.515152
	clone 2	18301.4	24015.9	0.762051										clone 2	91.899	67.2449	1.36663
	clone 3	23438.1	24015.9	0.975941										clone 3	88.707	67.2449	1.31916
	clone 4	25843.8	24015.9	1.07611										clone 4	97.076	67.2449	1.44362
	clone 5	23175	24015.9	0.964983										clone 5	108.481	67.2449	1.61322
disc 7	clone 1	19830.2	22927.9	0.864895				disc 7	7182.62	0.313271
	clone 2	17629.8	22927.9	0.768924
	clone 3	18830.9	22927.9	0.82131
	clone 4	6955	22927.9	0.303343
	clone 5	10888.9	22927.9	0.47492
disc 8	clone 1	9951.48	22927.9	0.434034				disc 8	5699.13	0.248568
	clone 2	16611.3	22927.9	0.724504
	clone 3	20430.4	22927.9	0.891075
	clone 4	19473	22927.9	0.849317
	clone 5	14480.8	22927.9	0.631581
disc 9	clone 1	12039.8	22927.9	0.525118				disc 9	11048	0.481861
	clone 2	5265.28	22927.9	0.229646
	clone 3	14366.2	22927.9	0.626581
	clone 4	26388	22927.9	1.15091
	clone 5	19676.4	22927.9	0.858185
disc 10	clone 1	7349.11	22927.9	0.320532				disc 10	7573.75	0.33033
	clone 2	14966.7	22927.9	0.652773
	clone 3	9391.2	22927.9	0.409598
	clone 4	9426.89	22927.9	0.411154
	clone 5	21196	22927.9	0.924465
disc 11	clone 1	10409.2	22927.9	0.454				disc 11	6324.16	0.275829
	clone 2	9947.9	22927.9	0.433878
	clone 3	15570	22927.9	0.679084
	clone 4	6790.49	22927.9	0.296168
	clone 5	17085.5	22927.9	0.745185
disc 12	clone 1	22444.2	22927.9	0.978905				disc 12	5121.21	0.223362
	clone 2	15113.3	22927.9	0.659169
	clone 3	12142.7	22927.9	0.529603
	clone 4	13113.8	22927.9	0.57196
disc 13	clone 1	16913.7	25829	0.654834				disc 13	13290.6	0.514561
	clone 2	18034	25829	0.698205
	clone 3	15516.6	25829	0.600742
	clone 4	35951.2	25829	1.39189
	clone 5	17778.9	25829	0.688332
disc 14	clone 1	10672.7	25829	0.413207				disc 14	9227.83	0.357266
	clone 2	11239.7	25829	0.435157
	clone 3	6668.56	25829	0.258181
	clone 4	15176.7	25829	0.587583
	clone 5	12921.4	25829	0.500267
disc 15	clone 1	20026.1	25829	0.775333				disc 15	10372.2	0.40157
	clone 2	25126.3	25829	0.972794
	clone 3	23114.7	25829	0.894912
	clone 4	25338.8	25829	0.981021
	clone 5	23171.9	25829	0.897126
disc 16	clone 1	16094.7	25829	0.623126				disc 16	8309.46	0.32171
	clone 2	16424.7	25829	0.635902
	clone 3	19022.3	25829	0.736471
	clone 4	11452.1	25829	0.44338
	clone 5	14689.9	25829	0.568736
disc 17	clone 1	19277	25829	0.746332				disc 17	10653.2	0.41245
	clone 2	18686.4	25829	0.723465
	clone 3	20601	25829	0.79759
	clone 4	12045.3	25829	0.466347
	clone 5	19966.7	25829	0.773032
disc 18	clone 1	16054.5	25829	0.62157				disc 18	6104.23	0.236332
	clone 2	15174.5	25829	0.5875
	clone 3	26922.5	25829	1.04234
	clone 4	12256.2	25829	0.474513
	clone 5	10545.9	25829	0.408297
disc 19	clone 1	16556.6	25829	0.641008				disc 19	9192.68	0.355905
	clone 2	17953.7	25829	0.695096
	clone 3	23974.1	25829	0.928186
	clone 4	25205.4	25829	0.975857
	clone 5	22625.7	25829	0.875979

## Sheet: Figure S2E
		Ci-155 mean	SEM	N	P-value to Ci-WT	P-value Ci-WT-Sufu vs Ci-SYAAD-Sufu
Ci-WT	Cos2	2.00399	0.1323	20	N/A	N/A
	Cos2; Su(fu)	0.394599	0.0473254	10	N/A	N/A
	GAP-Fu	0.419927	0.028045	40	N/A	N/A
	Cos2 GAP-Fu	0.595311	0.0234972	47	N/A	N/A
Ci-WT-Sufu	Cos2	0.967877	0.0514641	5	<0.0001	N/A
	Cos2; Su(fu)	1.10674	0.0484557	87	<0.0001	N/A
	GAP-Fu	0.33313	0.0162582	54	0.0094	N/A
	Cos2 GAP-Fu	0.837642	0.0182668	199	<0.0001	N/A
Ci-SYAAD-Sufu	Cos2	0.976136	0.0640531	14	<0.0001	0.9214
	Cos2; Su(fu)	0.505021	0.0403042	19	0.0902	<0.0001
	GAP-Fu	0.329474	0.0212124	46	0.0121	N/A
	Cos2 GAP-Fu	0.61692	0.0279223	90	0.5548	N/A

## Sheet: Figure S2E Ci-155 raw 
Wt
Cos2													Cos2; Su(fu)													GAP-Fu													Cos2 GAP-Fu
		Clone	Control AP border	Ratio	Mean	SEM	N		internal AP border	internal/control AP border	mean				Clone	Control AP border	Ratio	Mean	SEM	N		internal AP border	internal/control AP border	mean				Clone	Control AP border	Ratio	Mean	SEM	N		internal AP border	internal/control AP border	mean				Clone	Control AP border	Ratio	Mean	SEM	N		internal AP border	internal/control AP border
disc 1	clone 1	26737.1	15840.5	1.6879	2.00399	0.1323	20	disc 1	16804.5	1.06086	1.06774		disc 1	clone 1	463.765	1455.01	0.318738	0.394599	0.0473254	10	disc 1	726.658	0.49942	0.49703		disc 1	clone 1	9732.27	23647.1	0.411563	0.419927	0.028045	40	disc 1	16016.6	0.677319	0.56405		disc 1	clone 1	43.3163	109.923	0.39406	0.595311	0.0234972	47	disc 1	68.2953	0.621301
	clone 2	27382.7	15840.5	1.72866										clone 2	528.549	1455.01	0.363262										clone 2	20657.2	23647.1	0.873563										clone 2	56.1543	109.923	0.510851
	clone 3	30482	15840.5	1.92431										clone 3	568.141	1455.01	0.390473										clone 3	12467.7	23647.1	0.527243										clone 3	41.9743	109.923	0.381852
	clone 4	34719.1	15840.5	2.1918										clone 4	572.075	1455.01	0.393177										clone 4	10441.2	23647.1	0.441545									disc 2	clone 1	57.7913	91.0397	0.634793				disc 2	69.241	0.760559
	clone 5	35495.5	15840.5	2.24081										clone 5	139.275	1455.01	0.0957213										clone 5	11128.7	23647.1	0.470618										clone 2	54.0843	91.0397	0.594074
disc 2	clone 1	16612.3	8215.73	2.02201				disc 2	6513.7	0.792833			disc 2	clone 1	705.274	1455.01	0.484722				disc 2	719.704	0.49464			disc 2	clone 1	6164.21	23647.1	0.260676				disc 2	14649.6	0.619511				clone 3	50.3733	91.0397	0.553312
	clone 2	9492.16	8215.73	1.15536										clone 2	884.604	1455.01	0.607973										clone 2	4787.34	23647.1	0.20245										clone 4	68.5993	91.0397	0.75351
	clone 3	18434.9	8215.73	2.24385										clone 3	367.064	1455.01	0.252277										clone 3	9672.81	23647.1	0.409049										clone 5	44.4073	91.0397	0.48778
	clone 4	10237.4	8215.73	1.24607										clone 4	771.592	1455.01	0.530302										clone 4	13872.2	23647.1	0.586637									disc 3	clone 1	33.0723	91.0397	0.363274				disc 3	56.0843	0.616043
	clone 5	10202.3	8215.73	1.2418										clone 5	741.1	1455.01	0.509345										clone 5	13924.3	23647.1	0.58884										clone 2	36.9903	91.0397	0.40631
disc 3	clone 1	29643.2	11655.9	2.54319				disc 3	17276.1	1.48218																disc 3	clone 1	1007.03	1692.45	0.595011				disc 3	1056.14	0.624029				clone 3	37.2313	91.0397	0.408957
	clone 2	28323.8	11655.9	2.43																							clone 2	601.272	1692.45	0.355266										clone 4	46.0713	91.0397	0.506058
	clone 3	30006	11655.9	2.57432																							clone 3	1583.03	1692.45	0.935345										clone 5	35.9233	91.0397	0.39459
	clone 4	16479.3	11655.9	1.41382																							clone 4	1342.3	1692.45	0.793106									disc 4	Clone 1	41.6473	91.3986	0.455667				disc 4	93.4317	1.02224
	clone 5	40843.7	11655.9	3.50412																							clone 5	390.126	1692.45	0.230509										Clone 2	38.9253	91.3986	0.425886
disc 4	clone 1	24140.9	11655.9	2.07113				disc 4	10899.2	0.935077																disc 4	clone 1	594.5	1299.5	0.457483				disc 4	1076.82	0.828637				Clone 3	57.2853	91.3986	0.626764
	clone 2	20325	11655.9	1.74375																							clone 2	417.047	1299.5	0.320928										Clone 4	34.8423	91.3986	0.381213
	clone 3	28438.1	11655.9	2.4398																							clone 3	677.07	1299.5	0.521023									disc 5	clone 1	53.1793	91.3986	0.58184				disc 5	83.8377	0.917276
	clone 4	14381.7	11655.9	1.23385																							clone 4	795.268	1299.5	0.611979										clone 2	69.5323	91.3986	0.76076
	clone 5	28478.4	11655.9	2.44326																							clone 5	749.748	1299.5	0.57695										clone 3	74.1623	91.3986	0.811417
																										disc 5	clone 1	533.489	1299.5	0.410533				disc 5	523.036	0.40249				clone 4	63.4393	91.3986	0.694096
																											clone 2	274.931	1299.5	0.211566										clone 5	37.9013	91.3986	0.414682
																											clone 3	410.07	1299.5	0.315559									disc 6	clone 1	42.8387	91.3986	0.468702				disc 6	67.6143	0.739775
																											clone 4	442.582	1299.5	0.340578										clone 2	59.1887	91.3986	0.647589
																											clone 5	386.984	1299.5	0.297794										clone 3	63.7507	91.3986	0.697502
																										disc 6	clone 1	447.383	1299.5	0.344273				disc 6	423.614	0.325982				clone 4	63.3007	91.3986	0.692578
																											clone 2	333.622	1299.5	0.256731										clone 5	47.6957	91.3986	0.521843
																											clone 3	224.075	1299.5	0.172431									disc 7	clone 1	48.023	91.3986	0.525424				disc 7	108.738	1.18972
																											clone 4	300.761	1299.5	0.231443										clone 2	52.598	91.3986	0.57548
																											clone 5	346.502	1299.5	0.266642										clone 3	71.511	91.3986	0.782408
																										disc 7	clone 1	473.904	1299.5	0.364681				disc 7	732.494	0.563673				clone 4	48.324	91.3986	0.528717
																											clone 2	582.101	1299.5	0.447942										clone 5	46.364	91.3986	0.507273
																											clone 3	566.454	1299.5	0.435901									disc 8	clone 1	62.4723	89.5023	0.697997				disc 8	119.204	1.33185
																											clone 4	253.276	1299.5	0.194902										clone 2	69.3413	89.5023	0.774743
																											clone 5	581.125	1299.5	0.447191										clone 3	52.4863	89.5023	0.586424
																										disc 8	clone 1	7952.58	16046.8	0.495587				disc 8	7554.19	0.47076				clone 4	60.6023	89.5023	0.677103
																											clone 2	5595.12	16046.8	0.348676										clone 5	59.6273	89.5023	0.66621
																											clone 3	5956.32	16046.8	0.371185									disc 9	clone 1	93.595	89.5023	1.04573				disc 9	87.025	0.972321
																											clone 4	6430.59	16046.8	0.40074										clone 2	89.491	89.5023	0.999873
																											clone 5	4379.89	16046.8	0.272945										clone 3	70.121	89.5023	0.783454
																																								clone 4	62.189	89.5023	0.694831
																																								clone 5	73.057	89.5023	0.816258
																																							disc 10	clone 1	60.2743	89.5023	0.673439				disc 10	84.2273	0.941063
																																								clone 2	33.5063	89.5023	0.374363
																																								clone 3	56.9273	89.5023	0.636043
																																								clone 4	47.7073	89.5023	0.533029
																																								clone 5	47.5153	89.5023	0.530884
[truncated: 97 more columns]
