# Supplementary material for: Hedgehog-stimulated phosphorylation at multiple sites activates Ci by altering Ci–Ci interfaces without full Suppressor of Fused dissociation
Source: PLoS Biol. 2025 Apr 11;23(4):e3003105. doi: 10.1371/journal.pbio.3003105 (PMC12052134; doi:10.1371/journal.pbio.3003105)
Supplement: S5 Data — (XLSX) [file pbio.3003105.s011.xlsx]

## Sheet: Figure 6J
	GAP-Fu mean	SE	Number of clones	P-value to Ci-WT	P-value to Ci-D1D2
WT	0.297928	0.021046	40	N/A	N/A
D1D2	0.283497	0.0213906	31	0.6321	N/A
A1A2	0.088159	0.00766882	113	<0.0001	N/A
A1	0.180333	0.0230166	10	0.0008	N/A
A2	0.130034	0.00740396	72	<0.0001	N/A
∆∆	0.0781807	0.0135955	28	<0.0001	N/A
∆1201-1271	0.239573	0.0168304	15	0.0352	N/A
A1A2A3	0.0855622	0.0134431	25	<0.0001	N/A
D1D2D3	0.194554	0.0106319	120	<0.0001	0.0005
D1D2av	0.0948184	0.00696845	55	<0.0001	<0.0001
D1D2avA3	0.156293	0.00994236	14	<0.0001	<0.0001

## Sheet: Figure 6J GAP-Fu raw
WT													D1D2													A1A2													A1
		Clone	Control AP border	Ratio	Mean	SEM	N		internal AP border	internal/control AP border	mean				Clone	Control AP border	Ratio	Mean	SEM	N		internal AP border	internal/control AP border	mean				Clone	Control AP border	Ratio	Mean	SEM	N		internal AP border	internal/control AP border	mean				Clone	Control AP border	Ratio	Mean	SEM	N		internal AP border	internal/control AP border
disc 1	clone 1	22494.6	34320.3	0.655433	0.297928	0.021046	40	disc 1	33020.6	0.962132	0.766069		disc 1	clone 1	44.93	99.6558	0.450852	0.283497	0.0213906	31	disc 1	127.166	1.27605	1.13463		disc 1	clone 1	262.282	39698.3	0.0066069	0.088159	0.00766882	113	disc 1	18978.1	0.478058	0.850393		disc 1	clone 1	7239.65	32452.9	0.223082	0.180333	0.0230166	10	disc 1	25017.7	0.770892
	clone 2	20999.5	34320.3	0.611868										clone 2	56.135	99.6558	0.563289										clone 2	1938.92	39698.3	0.0488416										clone 2	5142.81	32452.9	0.15847
	clone 3	16656.4	34320.3	0.485323										clone 3	30.447	99.6558	0.305522										clone 3	1379.13	39698.3	0.0347403										clone 3	10876.3	32452.9	0.335142
	clone 4	15843	34320.3	0.461622									disc 2	clone 1	35.586	99.6558	0.357089				disc 2	97.7277	0.980652				clone 4	2647.65	39698.3	0.0666943										clone 4	5963.49	32452.9	0.183759
	clone 5	14909.3	34320.3	0.434418										clone 2	44.405	99.6558	0.445584										clone 5	473.856	39698.3	0.0119365										clone 5	5029.3	32452.9	0.154973
disc 2	clone 1	12997.8	34320.3	0.378721				disc 2	42459.9	1.23717				clone 3	35.586	99.6558	0.357089									disc 2	clone 1	-254.837	39698.3	-0.00641934				disc 2	30533	0.769126			disc 2	clone 1	4158.64	33037.2	0.125878				disc 2	29406.8	0.890114
	clone 2	10624.6	34320.3	0.309573										clone 4	44.405	99.6558	0.445584										clone 2	4405.66	39698.3	0.110979										clone 2	8133.93	33037.2	0.246205
	clone 3	15805.4	34320.3	0.460528										clone 5	23.364	99.6558	0.234447										clone 3	10956.3	39698.3	0.275989										clone 3	4305.07	33037.2	0.13031
	clone 4	15819.4	34320.3	0.460933									disc 3	clone 1	10.543	111.274	0.0947482				disc 3	116.435	1.04638				clone 4	1218.6	39698.3	0.0306967										clone 4	5590.01	33037.2	0.169204
	clone 5	17903	34320.3	0.521644										clone 2	8.316	111.274	0.0747345										clone 5	2325.26	39698.3	0.0585734										clone 5	2520.89	33037.2	0.0763047
disc 3	clone 1	626.581	1849.01	0.338874				disc 3	1414.67	0.765098				clone 3	15.691	111.274	0.141012									disc 3	clone 1	1226.99	39698.3	0.0309079				disc 3	28465.1	0.717036
	clone 2	370.232	1849.01	0.200232										clone 4	29.233	111.274	0.262712										clone 2	1749.52	39698.3	0.0440704
	clone 3	779.127	1849.01	0.421375										clone 5	27.212	111.274	0.24455										clone 3	-214.449	39698.3	-0.00540198
	clone 4	706.15	1849.01	0.381907									disc 4	clone 1	33.902	124.006	0.27339				disc 4	171.035	1.37925				clone 4	3038.32	39698.3	0.0765355
	clone 5	467.67	1849.01	0.25293										clone 2	54.037	124.006	0.435761										clone 5	2061.26	39698.3	0.0519231
disc 4	clone 1	462.794	1725.34	0.268234				disc 4	1272.53	0.737553				clone 3	45.274	124.006	0.365095									disc 4	clone 1	4574.21	39698.3	0.115225				disc 4	30052.4	0.757022
	clone 2	306.12	1725.34	0.177426										clone 4	36.495	124.006	0.2943										clone 2	2537.51	39698.3	0.06392
	clone 3	451.539	1725.34	0.261711										clone 5	55.787	124.006	0.449873										clone 3	603.537	39698.3	0.0152031
	clone 4	474.515	1725.34	0.275028									disc 5	clone 1	28.8467	116.516	0.247578				disc 5	106.531	0.914307				clone 4	1064.41	39698.3	0.0268126
	clone 5	561.027	1725.34	0.32517										clone 2	22.8387	116.516	0.196014										clone 5	2008.08	39698.3	0.0505835
disc 5	clone 1	367.533	1725.34	0.213021				disc 5	925.756	0.536566				clone 3	12.3147	116.516	0.105691									disc 5	clone 1	2565.13	39698.3	0.0646158				disc 5	28085.3	0.70747
	clone 2	288.556	1725.34	0.167246										clone 4	17.4437	116.516	0.149711										clone 2	4946.09	39698.3	0.124592
	clone 3	247.66	1725.34	0.143543										clone 5	26.0267	116.516	0.223375										clone 3	791.592	39698.3	0.0199402
	clone 4	421.149	1725.34	0.244097									disc 6	clone 1	21.8663	116.516	0.187669				disc 6	107.132	0.919468				clone 4	1963.57	39698.3	0.0494623
	clone 5	310.45	1725.34	0.179936										clone 2	28.2783	116.516	0.2427										clone 5	2870.34	39698.3	0.0723039
disc 6	clone 1	473.666	1725.34	0.274536				disc 6	912.784	0.529047				clone 3	21.2223	116.516	0.182142									disc 6	clone 1	-245.87	39698.3	-0.00619348				disc 6	37258	0.938529
	clone 2	412.591	1725.34	0.239137										clone 4	32.4243	116.516	0.278283										clone 2	2598.29	39698.3	0.0654511
	clone 3	201.032	1725.34	0.116518										clone 5	24.7783	116.516	0.212661										clone 3	2470.44	39698.3	0.0622305
	clone 4	227.939	1725.34	0.132113									disc 7	clone 1	40.537	116.516	0.347911				disc 7	166.183	1.42627				clone 4	3770.39	39698.3	0.0949762
	clone 5	233.216	1725.34	0.135171										clone 2	36.503	116.516	0.313289										clone 5	2138.63	39698.3	0.0538721
disc 7	clone 1	377.829	1725.34	0.218989				disc 7	1158.24	0.671312				clone 3	35.624	116.516	0.305745									disc 7	clone 1	2345.87	32387.6	0.072431				disc 7	24835.8	0.766829
	clone 2	551.361	1725.34	0.319567																							clone 2	1357.18	32387.6	0.0419043
	clone 3	415.092	1725.34	0.240586																							clone 3	3083.91	32387.6	0.0952187
	clone 4	214.21	1725.34	0.124156																							clone 4	3472.19	32387.6	0.107207
	clone 5	501.428	1725.34	0.290626																							clone 5	2871.9	32387.6	0.0886728
disc 8	clone 1	8237.31	33037.2	0.249335				disc 8	22785.1	0.68968																disc 8	clone 1	7159.95	32387.6	0.221071				disc 8	23700.9	0.731788
	clone 2	6912.5	33037.2	0.209234																							clone 2	2295.95	32387.6	0.0708898
	clone 3	10100.6	33037.2	0.305734																							clone 3	3668.52	32387.6	0.113269
	clone 4	7777.02	33037.2	0.235402																							clone 4	3973.85	32387.6	0.122697
	clone 5	6449.52	33037.2	0.19522																							clone 5	6156.9	32387.6	0.1901
																										disc 9	clone 1	2584	32387.6	0.0797834				disc 9	24706.3	0.762832
																											clone 2	6157.79	32387.6	0.190128
																											clone 3	1550.27	32387.6	0.0478663
																											clone 4	3389.94	32387.6	0.104668
																											clone 5	2841.44	32387.6	0.0877324
																										disc 10	clone 1	4555.98	21352.7	0.213368				disc 10	25910.3	1.21344
																											clone 2	4815.66	21352.7	0.225529
																											clone 3	675.924	21352.7	0.0316552
																											clone 4	788.348	21352.7	0.0369203
																											clone 5	2291.44	21352.7	0.107314
																										disc 11	clone 1	906.482	21352.7	0.0424528				disc 11	24734.8	1.15839
																											clone 2	224.537	21352.7	0.0105156
																											clone 3	3700.26	21352.7	0.173292
																											clone 4	7519.02	21352.7	0.352134
																											clone 5	2587.23	21352.7	0.121166
																										disc 12	clone 1	496.371	21352.7	0.0232463				disc 12	28854.4	1.35132
																											clone 2	6709.49	21352.7	0.314222
																											clone 3	10820.6	21352.7	0.506754
																											clone 4	6969.91	21352.7	0.326418
																											clone 5	4351.36	21352.7	0.203785
																										disc 13	clone 1	829.55	21352.7	0.0388499				disc 13	25516.4	1.195
																											clone 2	2463.36	21352.7	0.115365
																											clone 3	2524.52	21352.7	0.118229
																											clone 4	2817.78	21352.7	0.131964
																											clone 5	1401.93	21352.7	0.065656
																										disc 14	clone 1	4632.34	21352.7	0.216944				disc 14	18635.6	0.87275
																											clone 2	2829.34	21352.7	0.132505
																											clone 3	3167.88	21352.7	0.148359
																										disc 15	clone 1	2251.63	21352.7	0.10545				disc 15	25590.7	1.19848
																											clone 2	810.273	21352.7	0.0379471
																											clone 3	513.387	21352.7	0.0240432
																											clone 4	2853.5	21352.7	0.133637
																											clone 5	1537.93	21352.7	0.0720249
																										disc 16	clone 1	2255.04	26443.8	0.0852767				disc 16	19594.5	0.740987
																											clone 2	657.983	26443.8	0.0248823
																											clone 3	4453.3	26443.8	0.168406
																											clone 4	4033.76	26443.8	0.152541
																											clone 5	2497.64	26443.8	0.0944507
																										disc 17	clone 1	3101.4	26443.8	0.117283				disc 17	21540.4	0.814571
																											clone 2	1815.27	26443.8	0.0686462
																											clone 3	646.299	26443.8	0.0244405
																											clone 4	1241.07	26443.8	0.0469322
																											clone 5	967.782	26443.8	0.0365977
																										disc 18	clone 1	995.707	26443.8	0.0376537				disc 18	20655.6	0.781114
																											clone 2	2683.19	26443.8	0.101468
																											clone 3	633.633	26443.8	0.0239615
																											clone 4	590.274	26443.8	0.0223218
																											clone 5	-33.6213	26443.8	-0.00127143
																										disc 19	clone 1	2234.41	26443.8	0.0844966				disc 19	24241.7	0.916726
																											clone 2	4616.54	26443.8	0.174579
																											clone 3	2941.19	26443.8	0.111224
																											clone 4	-732.592	26443.8	-0.0277037
																											clone 5	2112.39	26443.8	0.0798823
																										disc 20	clone 1	3355.05	26443.8	0.126875				disc 20	21649.4	0.818694
																											clone 2	3109.68	26443.8	0.117596
																											clone 3	4191.1	26443.8	0.158491
																											clone 4	2654.06	26443.8	0.100366
																											clone 5	2599.11	26443.8	0.098288
																										disc 21	clone 1	1025.26	24995.9	0.0410169				disc 21	15925.1	0.637108
																											clone 2	205.047	24995.9	0.0082032
																											clone 3	535.948	24995.9	0.0214414
																											clone 4	209.945	24995.9	0.00839915
																											clone 5	768.476	24995.9	0.030744
																										disc 22	clone 1	1555.91	24995.9	0.0622466				disc 22	16490.4	0.659722
																											clone 2	994.517	24995.9	0.0397871
																											clone 3	771.82	24995.9	0.0308778
																											clone 4	1245.71	24995.9	0.0498365
																											clone 5	1887.42	24995.9	0.0755091
																										disc 23	clone 1	2201.86	24995.9	0.0880886				disc 23	14299	0.572051
																											clone 2	1549.58	24995.9	0.0619934
																											clone 3	631.413	24995.9	0.0252606
																											clone 4	301.604	24995.9	0.0120661
																											clone 5	144.107	24995.9	0.00576523
[truncated: 85 more columns]

## Sheet: Figure 6K
	Cos2 mean	SE	Number of clones	P-value to Ci-WT	Pvalue to Ci-D1D2	Cos2 GAP-Fu mean	SE	Number of clones	P-value to Ci-WT	P-value to Ci-D1D2	P-value cos2 vs cos2 GAP-Fu
WT	0.501489	0.0268865	20	N/A	N/A	1.00184	0.0413199	47	N/A	N/A	<0.0001
D1D2	0.571659	0.0361751	38	0.1252	N/A	0.936634	0.0527606	49	0.3332	N/A	<0.0001
D1D2D3	1.03811	0.0496731	45	<0.0001	<0.0001	N/A	N/A	N/A	N/A	N/A	N/A
A1A2	0.593356	0.0300432	67	0.0259	N/A	0.341914	0.0244341	7	<0.0001	N/A	<0.0001
∆∆	0.87418	0.0626537	38	<0.0001	N/A	0.292487	0.0119307	112	<0.0001	N/A	<0.0001
D1D2av	0.429708	0.0160566	55	0.0284	0.0007	0.420511	0.0172922	75	<0.0001	<0.0001	0.6974
D1D2avA3	0.410866	0.025097	30	0.0177	0.0005	0.37062	0.0122023	104	<0.0001	<0.0001	0.1565
∆1370-97	0.660744	0.0294808	22	0.0003	N/A	0.310431	0.0458707	15	<0.0001	N/A	<0.0001
∆175-230	0.810058	0.0353188	53	<0.0001	N/A	0.523731	0.0230431	74	<0.0001	N/A	<0.0001
∆270-300	0.933156	0.0633818	36	<0.0001	N/A	0.626701	0.0417877	38	<0.0001	N/A	0.0002
Figure S3
∆1201-1271	0.402404	0.0209268	75	0.0057	N/A	N/A	N/A	N/A	N/A	N/A	N/A
A1A2A3	0.551873	0.016281	100	0.1182	N/A	0.224661	0.0167267	40	<0.0001	N/A	<0.0001
							F

## Sheet: Figure 6K cos2 raw
WT													D1D2													D1D2D3													A1A2
		Clone	Control AP border	Ratio	Mean	SEM	N		internal AP border	internal/control AP border	mean				Clone	Control AP border	Ratio	Mean	SEM	N		internal AP border	internal/control AP border	mean				Clone	Control AP border	Ratio	Mean	SEM	N		internal AP border	internal/control AP border	mean				Clone	Control AP border	Ratio	Mean	SEM	N		internal AP border	internal/control AP border
disc 1	clone 1	15539.8	26322.4	0.590363	0.501489	0.0268865	20	disc 1	31670.3	1.20317	1.11585		disc 1	clone 1	30.6737	124.006	0.247356	0.571659	0.0361751	38	disc 1	121.239	0.977684	0.924987		disc 1	clone 1	23647.8	25195.7	0.938563	1.03811	0.0496731	45	disc 1	17409.4	0.690968	0.912237		disc 1	clone 1	34393	39698.3	0.866361	0.593356	0.0300432	67	disc 1	34082.8	0.858547
	clone 2	12737.6	26322.4	0.483906										clone 2	79.2997	124.006	0.639482										clone 2	22380.5	25195.7	0.888266										clone 2	14612.6	39698.3	0.368093
	clone 3	14486.3	26322.4	0.550341										clone 3	60.6127	124.006	0.488788										clone 3	19617.2	25195.7	0.778592										clone 3	17095.6	39698.3	0.430637
	clone 4	14873.9	26322.4	0.565067										clone 4	64.4877	124.006	0.520037										clone 4	21098.8	25195.7	0.837395										clone 4	21343.5	39698.3	0.537643
	clone 5	17183	26322.4	0.652791										clone 5	86.9257	124.006	0.70098										clone 5	23815.7	25195.7	0.945229										clone 5	30645.6	39698.3	0.771963
disc 2	clone 1	6214.99	18315.3	0.339334				disc 2	14468.9	0.789991			disc 2	clone 1	76.8027	124.006	0.619346				disc 2	149.33	1.20421			disc 2	clone 1	24275.4	25195.7	0.963471				disc 2	21252.4	0.843495			disc 2	clone 1	12841.1	39698.3	0.323468				disc 2	31708.9	0.798748
	clone 2	8668.09	18315.3	0.473271										clone 2	50.5777	124.006	0.407865										clone 2	30790.2	25195.7	1.22204										clone 2	28938	39698.3	0.72895
	clone 3	10852.6	18315.3	0.592545										clone 3	70.0977	124.006	0.565276										clone 3	26345.8	25195.7	1.04565										clone 3	18672.3	39698.3	0.470355
	clone 4	8741.18	18315.3	0.477262										clone 4	58.4727	124.006	0.471531										clone 4	28997.2	25195.7	1.15088										clone 4	25489.2	39698.3	0.642075
	clone 5	6546.29	18315.3	0.357423										clone 5	60.0357	124.006	0.484135										clone 5	24346.8	25195.7	0.966307										clone 5	18396.9	39698.3	0.463417
disc 3	clone 1	11034.6	23982.9	0.460103				disc 3	34557.9	1.44094			disc 3	clone 1	83.8113	124.006	0.675865				disc 3	160.013	1.29037			disc 3	clone 1	28534.6	34237.9	0.833422				disc 3	27804.2	0.812088			disc 3	clone 1	11965.5	39698.3	0.30141				disc 3	14810.9	0.373087
	clone 2	8495.73	23982.9	0.35424										clone 2	92.3283	124.006	0.744547										clone 2	28424.2	34237.9	0.830198										clone 2	18256.4	39698.3	0.45988
	clone 3	12379	23982.9	0.51616										clone 3	119.224	124.006	0.96144										clone 3	25136.8	34237.9	0.734181										clone 3	17041.8	39698.3	0.429284
	clone 4	8705.57	23982.9	0.36299										clone 4	83.0783	124.006	0.669954										clone 4	38512.6	34237.9	1.12486										clone 4	8862.48	39698.3	0.223246
	clone 5	11602.5	23982.9	0.483779										clone 5	97.6613	124.006	0.787553										clone 5	21295.4	34237.9	0.621984										clone 5	11663.5	39698.3	0.293804
disc 4	clone 1	12697.8	23982.9	0.52945				disc 4	24685.5	1.02929			disc 4	clone 1	120.477	116.516	1.034				disc 4	117.768	1.01075			disc 4	clone 1	54047.7	34237.9	1.5786				disc 4	27381.7	0.799749			disc 4	clone 1	15613.5	39698.3	0.393305				disc 4	26664.4	0.671676
	clone 2	8701.96	23982.9	0.36284										clone 2	106.411	116.516	0.913274										clone 2	39141.8	34237.9	1.14323										clone 2	11346.1	39698.3	0.285809
	clone 3	18909.1	23982.9	0.78844										clone 3	108.457	116.516	0.930834										clone 3	50545.6	34237.9	1.47631										clone 3	25893.2	39698.3	0.652251
	clone 4	10066.4	23982.9	0.419731										clone 4	121.473	116.516	1.04254										clone 4	40039.8	34237.9	1.16946										clone 4	34395.1	39698.3	0.866414
	clone 5	16062.2	23982.9	0.669733										clone 5	106.661	116.516	0.91542										clone 5	38785.8	34237.9	1.13283										clone 5	13701.7	39698.3	0.345146
													disc 5	clone 1	57.367	116.516	0.492355				disc 5	86.5027	0.742413			disc 5	clone 1	21156.4	34237.9	0.617924				disc 5	30314.9	0.885422			disc 5	clone 1	15335.8	39698.3	0.386309				disc 5	27261.6	0.68672
														clone 2	64.057	116.516	0.549772										clone 2	35436.9	34237.9	1.03502										clone 2	19357.5	39698.3	0.487615
														clone 3	63.149	116.516	0.541979										clone 3	33232.2	34237.9	0.970627										clone 3	24457.6	39698.3	0.616087
														clone 4	39.995	116.516	0.343259										clone 4	40286.8	34237.9	1.17667										clone 4	33184.9	39698.3	0.835928
														clone 5	37.703	116.516	0.323588										clone 5	45307.8	34237.9	1.32332										clone 5	16928.3	39698.3	0.426425
													disc 6	clone 1	63.1173	116.516	0.541707				disc 6	107.709	0.924414			disc 6	clone 1	19563.4	34237.9	0.571395				disc 6	27387.6	0.799923			disc 6	clone 1	18106.8	32387.6	0.559064				disc 6	22003.4	0.679378
														clone 2	38.9423	116.516	0.334224										clone 2	25700.4	34237.9	0.750643										clone 2	20088	32387.6	0.620236
														clone 3	83.6463	116.516	0.717898										clone 3	36128.6	34237.9	1.05522										clone 3	17988.7	32387.6	0.555419
														clone 4	40.6713	116.516	0.349064										clone 4	19446.2	34237.9	0.567975										clone 4	18972.9	32387.6	0.585808
														clone 5	54.2963	116.516	0.466001										clone 5	18000.9	34237.9	0.52576										clone 5	14727.9	32387.6	0.454737
													disc 7	clone 1	44.109	110.85	0.397918				disc 7	63.3263	0.571282			disc 7	clone 1	22174.1	34237.9	0.647648				disc 7	31350.4	0.915665			disc 7	clone 1	15177.6	32387.6	0.468624				disc 7	20715.5	0.639613
														clone 2	41.14	110.85	0.371134										clone 2	30562.6	34237.9	0.892657										clone 2	18874	32387.6	0.582753
														clone 3	58.661	110.85	0.529195										clone 3	19898.6	34237.9	0.581186										clone 3	20890.9	32387.6	0.645028
														clone 4	23.244	110.85	0.20969										clone 4	38871	34237.9	1.13532										clone 4	20367.2	32387.6	0.628856
														clone 5	34.578	110.85	0.311936										clone 5	26226.5	34237.9	0.766009										clone 5	17846.2	32387.6	0.551019
													disc 8	clone 1	48.917	110.85	0.441292				disc 8	75.242	0.678776			disc 8	clone 1	23234.4	21522	1.07957				disc 8	30286.2	1.40723			disc 8	clone 1	18456.7	32387.6	0.569868				disc 8	17385.7	0.5368
														clone 2	37.365	110.85	0.337078										clone 2	22932.1	21522	1.06552										clone 2	15199.3	32387.6	0.469294
														clone 3	71.469	110.85	0.644739										clone 3	28884	21522	1.34207										clone 3	24053.1	32387.6	0.742663
																											clone 4	42015.7	21522	1.95222										clone 4	10937.3	32387.6	0.3377
																											clone 5	42605.7	21522	1.97964										clone 5	13205.1	32387.6	0.40772
																										disc 9	clone 1	27785.2	21522	1.29102				disc 9	22718.5	1.05559			disc 9	clone 1	11546.1	32387.6	0.356498				disc 9	20160	0.622461
																											clone 2	27271.8	21522	1.26716										clone 2	16806	32387.6	0.518902
																											clone 3	24303.2	21522	1.12923										clone 3	15009.4	32387.6	0.463431
																											clone 4	34613.2	21522	1.60828									disc 10	clone 1	25533.1	32387.6	0.788358				disc 10	24768.4	0.76475
																											clone 5	21555.5	21522	1.00156										clone 2	24625.4	32387.6	0.760333
																																								clone 3	16728.6	32387.6	0.516512
																																								clone 4	24679.1	32387.6	0.761991
																																								clone 5	20356.7	32387.6	0.628532
																																							disc 11	clone 1	11966.3	26443.8	0.452516				disc 11	28972.3	1.09562
																																								clone 2	29247	26443.8	1.106
																																								clone 3	41078.5	26443.8	1.55343
																																								clone 4	33791.3	26443.8	1.27785
																																							disc 12	clone 1	17037.5	26443.8	0.644292				disc 12	21572.3	0.815778
																																								clone 2	25386.5	26443.8	0.960017
																																								clone 3	15590.8	26443.8	0.589581
																																								clone 4	17909.7	26443.8	0.677276
																																								clone 5	18404.3	26443.8	0.695979
																																							disc 13	clone 1	26556.9	24995.9	1.06245				disc 13	19121.5	0.764985
																																								clone 2	24504.4	24995.9	0.980336
																																								clone 3	18281.1	24995.9	0.731363
																																								clone 4	18272.3	24995.9	0.731012
																																								clone 5	20488.9	24995.9	0.819689
																																							disc 14	clone 1	9795.69	24995.9	0.391891				disc 14	15078	0.603218
																																								clone 2	11219.3	24995.9	0.448843
																																								clone 3	10712.6	24995.9	0.428573
																																								clone 4	5915.39	24995.9	0.236654
																																								clone 5	9695.21	24995.9	0.387872
[truncated: 97 more columns]

## Sheet: Figure 6K cos2 GAP-Fu raw
WT													D1D2													A1A2													∆∆
		Clone	Control AP border	Ratio	Mean	SEM	N		internal AP border	internal/control AP border	mean				Clone	Control AP border	Ratio	Mean	SEM	N		internal AP border	internal/control AP border	mean				Clone	Control AP border	Ratio	Mean	SEM	N		internal AP border	internal/control AP border	mean				Clone	Control AP border	Ratio	Mean	SEM	N		internal AP border	internal/control AP border
disc 1	clone 1	97.5077	72.4503	1.34586	1.00184	0.0413199	47	disc 1	91.9187	1.26871	1.20529		disc 1	clone 1	89.042	106.403	0.836834	0.936634	0.0527606	49	disc 1	76.3495	0.717548	1.03766		disc 1	clone 1	8790.4	30801.9	0.285385	0.341914	0.0244341	7	disc 1	17044.7	0.553363	0.489474		disc 1	clone 1	6.76267	72.4503	0.0933422	0.292487	0.0119307	112	disc 1	57.5067	0.79374
	clone 2	108.92	72.4503	1.50337										clone 2	80.493	106.403	0.756489									disc 2	clone 1	7342.6	30801.9	0.238381				disc 2	13092.2	0.425046				clone 2	17.8287	72.4503	0.246081
	clone 3	91.3997	72.4503	1.26155										clone 3	29.481	106.403	0.277068									disc 3	clone 1	11384.7	31529.9	0.361077				disc 3	15450.1	0.490014				clone 3	8.79967	72.4503	0.121458
disc 2	clone 1	115.004	107.152	1.07328				disc 2	152.326	1.4216				clone 4	32.659	106.403	0.306936										clone 2	13758.5	31529.9	0.436363										clone 4	24.5457	72.4503	0.338793
	clone 2	117.399	107.152	1.09563										clone 5	83.919	106.403	0.788687										clone 3	10596.8	31529.9	0.336087										clone 5	13.0837	72.4503	0.180588
	clone 3	116.9	107.152	1.09098									disc 2	clone 1	85.2777	106.403	0.801456				disc 2	96.1233	0.903386				clone 4	11120.3	31529.9	0.352691									disc 2	clone 1	25.048	72.4503	0.345727				disc 2	89.971	1.24183
	clone 4	110.216	107.152	1.0286										clone 2	74.1527	106.403	0.696901										clone 5	12089.1	31529.9	0.383418										clone 2	15.899	72.4503	0.219447
	clone 5	141.046	107.152	1.31632										clone 3	88.3417	106.403	0.830252																							clone 3	20.593	72.4503	0.284236
disc 3	clone 1	118.824	107.152	1.10894				disc 3	118.774	1.10847				clone 4	110.718	106.403	1.04055																							clone 4	22.593	72.4503	0.311841
	clone 2	96.2143	107.152	0.897926										clone 5	78.9187	106.403	0.741693																							clone 5	15.267	72.4503	0.210724
	clone 3	70.0613	107.152	0.653852									disc 3	clone 1	94.767	133.672	0.70895				disc 3	109.634	0.820167																disc 3	clone 1	17.106	72.4503	0.236107				disc 3	64.098	0.884717
	clone 4	62.0623	107.152	0.579201										clone 2	98.383	133.672	0.736001																							clone 2	12.652	72.4503	0.17463
	clone 5	115.992	107.152	1.08251										clone 3	67.467	133.672	0.504719																							clone 3	25.145	72.4503	0.347066
disc 4	Clone 1	59.7947	119.758	0.499296				disc 4	152.496	1.27337			disc 4	clone 1	96.807	85.9498	1.12632				disc 4	115.303	1.34151																	clone 4	12.539	72.4503	0.17307
	Clone 2	39.1367	119.758	0.326798										clone 2	88.351	85.9498	1.02794																							clone 5	20.34	72.4503	0.280744
	Clone 3	99.8207	119.758	0.833521										clone 3	50.452	85.9498	0.586994																						disc 4	clone 1	38.242	72.4503	0.527838				disc 4	106.038	1.4636
	Clone 4	127.166	119.758	1.06186									disc 5	clone 1	137.599	85.9498	1.60092				disc 5	133.738	1.556																	clone 2	45.988	72.4503	0.634753
disc 5	clone 1	82.445	119.758	0.688431				disc 5	111.152	0.928139				clone 2	181.137	85.9498	2.10747																							clone 3	37.155	72.4503	0.512834
	clone 2	115.058	119.758	0.960755										clone 3	141.968	85.9498	1.65176																						disc 5	clone 1	14.042	106.403	0.131969				disc 5	70.2517	0.660239
	clone 3	97.918	119.758	0.817633									disc 6	clone 1	116.409	81.6658	1.42543				disc 6	135.063	1.65385																	clone 2	23.964	106.403	0.225218
	clone 4	95.326	119.758	0.795989										clone 2	115.936	81.6658	1.41964																							clone 3	19.357	106.403	0.181921
	clone 5	104.659	119.758	0.873921									disc 7	clone 1	107.628	134.069	0.802781				disc 7	95.5517	0.712707																	clone 4	20.752	106.403	0.195031
disc 6	clone 1	73.275	119.758	0.611859				disc 6	99.406	0.830058				clone 2	91.6797	134.069	0.683827																							clone 5	44.904	106.403	0.422017
	clone 2	84.797	119.758	0.70807										clone 3	89.6427	134.069	0.668633																						disc 6	clone 1	46.1067	106.403	0.43332				disc 6	99.7463	0.937436
	clone 3	109.073	119.758	0.910779									disc 8	clone 1	93.0253	134.069	0.693864				disc 8	92.9603	0.693379																	clone 2	45.8647	106.403	0.431045
	clone 4	79.272	119.758	0.661935										clone 2	204.663	134.069	1.52656																							clone 3	33.4677	106.403	0.314536
	clone 5	112.112	119.758	0.936155										clone 3	134.289	134.069	1.00165																						disc 7	clone 1	76.3583	119.758	0.637606				disc 7	100.888	0.84243
disc 7	clone 1	113.479	119.758	0.947568				disc 7	133.572	1.11535				clone 4	154.254	134.069	1.15056																							clone 2	26.6333	119.758	0.222393
	clone 2	134.007	119.758	1.11898										clone 5	128.713	134.069	0.960056																							clone 3	32.8593	119.758	0.274381
	clone 3	138.965	119.758	1.16038									disc 9	clone 1	102.602	134.069	0.765297				disc 9	117.956	0.879821																	clone 4	55.1003	119.758	0.460098
	clone 4	142.813	119.758	1.19251										clone 2	96.6993	134.069	0.721268																							clone 5	65.1943	119.758	0.544384
	clone 5	110.73	119.758	0.924613										clone 3	87.9693	134.069	0.656152																						disc 8	clone 1	14.3513	119.758	0.119836				disc 8	97.6637	0.815509
disc 8	clone 1	88.0753	85.9498	1.02473				disc 8	104.749	1.21873				clone 4	87.8563	134.069	0.655309																							clone 2	34.2093	119.758	0.285654
	clone 2	101.507	85.9498	1.18101										clone 5	68.1393	134.069	0.508242																							clone 3	33.3893	119.758	0.278807
	clone 3	134.18	85.9498	1.56115									disc 10	clone 1	178.708	134.069	1.33296				disc 10	164.18	1.2246																	clone 4	32.7063	119.758	0.273104
	clone 4	140.043	85.9498	1.62936										clone 2	142.787	134.069	1.06503																							clone 5	26.4833	119.758	0.221141
	clone 5	112.644	85.9498	1.31058										clone 3	185.672	134.069	1.38491																						disc 9	clone 1	19.8447	133.672	0.148458				disc 9	74.7507	0.559208
disc 9	clone 1	51.7043	85.9498	0.601564				disc 9	140.692	1.63691				clone 4	176.619	134.069	1.31738																							clone 2	21.3327	133.672	0.159589
	clone 2	113.784	85.9498	1.32385										clone 5	214.202	134.069	1.59771																							clone 3	37.3757	133.672	0.279607
	clone 3	117.609	85.9498	1.36835									disc 11	clone 1	104.188	134.069	0.777127				disc 11	124.906	0.931657																	clone 4	44.0397	133.672	0.32946
	clone 4	111.186	85.9498	1.29362										clone 2	103.504	134.069	0.772025																							clone 5	53.6577	133.672	0.401412
	clone 5	98.5193	85.9498	1.14624										clone 3	135.167	134.069	1.0082																						disc 10	clone 1	30.631	81.6658	0.375078				disc 10	119.642	1.46502
disc 10	clone 1	73.261	85.9498	0.85237				disc 10	107.577	1.25162				clone 4	138.836	134.069	1.03556																							clone 2	34.559	81.6658	0.423176
	clone 2	65.785	85.9498	0.765389										clone 5	109.493	134.069	0.816696																						disc 11	clone 1	30.6713	81.6658	0.375571				disc 11	119.369	1.46167
	clone 3	81.052	85.9498	0.943016									disc 12	clone 1	117.328	134.069	0.875134				disc 12	136.389	1.01731																	clone 2	39.6043	81.6658	0.484956
	clone 4	86.567	85.9498	1.00718										clone 2	98.025	134.069	0.731156																							clone 3	32.8213	81.6658	0.401898
	clone 5	86.721	85.9498	1.00897										clone 3	91.568	134.069	0.682994																							clone 4	30.0893	81.6658	0.368445
														clone 4	87.985	134.069	0.656269																						disc 12	clone 1	31.195	81.6658	0.381984				disc 12	133.787	1.63822
														clone 5	144.088	134.069	1.07473																							clone 2	40.215	81.6658	0.492434
																																							disc 13	clone 1	35.0767	134.069	0.261632				disc 13	78.938	0.588788
																																								clone 2	39.5217	134.069	0.294787
																																								clone 3	29.4077	134.069	0.219348
																																								clone 4	67.9647	134.069	0.50694
																																								clone 5	42.3277	134.069	0.315717
																																							disc 14	clone 1	28.4533	134.069	0.21223				disc 14	98.4817	0.734562
																																								clone 2	27.5563	134.069	0.205539
																																								clone 3	29.1363	134.069	0.217324
																																								clone 4	36.4633	134.069	0.271975
																																								clone 5	37.9813	134.069	0.283298
																																							disc 15	clone 1	5.41333	101.63	0.053265				disc 15	92.9163	0.914258
																																								clone 2	15.6983	101.63	0.154465
																																								clone 3	47.6973	101.63	0.469322
																																								clone 4	41.2113	101.63	0.405502
																																								clone 5	29.6423	101.63	0.291668
																																							disc 16	clone 1	32.1557	101.63	0.316398				disc 16	88.5913	0.871702
																																								clone 2	8.13467	101.63	0.0800417
																																								clone 3	30.9987	101.63	0.305014
																																								clone 4	51.3737	101.63	0.505496
																																								clone 5	20.9227	101.63	0.20587
																																							disc 17	clone 1	22.0783	101.63	0.217242				disc 17	75.5047	0.742935
																																								clone 2	25.2103	101.63	0.248059
																																								clone 3	25.2453	101.63	0.248404
																																								clone 4	30.3553	101.63	0.298684
																																								clone 5	16.9783	101.63	0.16706
																																							disc 18	clone 1	20.7197	101.63	0.203873				disc 18	67.7413	0.666547
																																								clone 2	19.0967	101.63	0.187903
																																								clone 3	20.2437	101.63	0.199189
																																								clone 4	14.0857	101.63	0.138597
																																								clone 5	34.8737	101.63	0.343142
																																							disc 19	clone 1	46.8547	101.63	0.461031				disc 19	106.38	1.04673
																																								clone 2	11.0177	101.63	0.108409
																																								clone 3	38.6527	101.63	0.380326
																																								clone 4	30.5607	101.63	0.300704
																																								clone 5	37.2027	101.63	0.366059
																																							disc 20	clone 1	15.876	101.63	0.156213				disc 20	92.5403	0.910558
																																								clone 2	33.874	101.63	0.333306
																																								clone 3	23.286	101.63	0.229125
																																								clone 4	18.199	101.63	0.179071
																																								clone 5	43.778	101.63	0.430757
																																							disc 21	clone 1	41.0717	94.0293	0.436796				disc 21	58.1467	0.618389
																																								clone 2	23.2957	94.0293	0.247749
																																								clone 3	20.1807	94.0293	0.214621
																																								clone 4	13.0047	94.0293	0.138304
																																								clone 5	14.1597	94.0293	0.150588
																																							disc 22	clone 1	50.5217	94.0293	0.537297				disc 22	87.4657	0.930196
																																								clone 2	36.1567	94.0293	0.384525
																																								clone 3	38.0007	94.0293	0.404136
																																								clone 4	37.3487	94.0293	0.397202
																																								clone 5	25.0717	94.0293	0.266637
																																							disc 23	clone 1	22.6207	94.0293	0.24057				disc 23	52.3727	0.556982
																																								clone 2	19.9937	94.0293	0.212632
																																								clone 3	26.0097	94.0293	0.276612
																																								clone 4	21.5747	94.0293	0.229446
																																							disc 24	clone 1	19.888	94.0293	0.211508				disc 24	63.4353	0.674633
																																								clone 2	27.907	94.0293	0.29679
																																								clone 3	19.545	94.0293	0.207861
																																								clone 4	10.036	94.0293	0.106733
																																								clone 5	15.406	94.0293	0.163842
																																							disc 25	clone 1	58.496	94.0293	0.622104				disc 25	78.0263	0.829808
																																								clone 2	24.725	94.0293	0.26295
																																								clone 3	26.322	94.0293	0.279934
																																								clone 4	17.194	94.0293	0.182858
[truncated: 73 more columns]

## Sheet: Figure 6L
	GAP-Fu; Su(fu) mean	SE	Number of clones	P-value to Ci-WT	p-value to Ci-D1D2
WT	0.463055	0.0248637	79	N/A	N/A
D1D2	0.24709	0.0199621	70	<0.0001	N/A
A1A2	0.0940673	0.0143238	45	<0.0001	N/A
A1A2A3	0.051698	0.0104492	30	<0.0001	N/A
D1D2D3	0.209074	0.0157513	75	<0.0001	0.1373
D1D2av	0.120622	0.0089654	99	<0.0001	<0.0001
D1D2avA3	0.0507657	0.00799934	35	<0.0001	<0.0001

## Sheet: Figure 6L Gap-Fu; Sufu raw
WT													D1D2													A1A2													A1A2A3
		Clone	Control AP border	Ratio	Mean	SEM	N		internal AP border	internal/control AP border	mean				Clone	Control AP border	Ratio	Mean	SEM	N		internal AP border	internal/control AP border	mean				Clone	Control AP border	Ratio	Mean	SEM	N		internal AP border	internal/control AP border	mean				Clone	Control AP border	Ratio	Mean	SEM	N		internal AP border	internal/control AP border
disc 1	clone 1	4222.48	19377.9	0.217902	0.463055	0.0248637	79	disc 1	45467.3	2.34635	1.26896		disc 1	clone 1	2788.8	19377.9	0.143917	0.24709	0.0199621	70	disc 1	37353.9	1.92766	1.16946		disc 1	clone 1	5366.36	30113.7	0.178203	0.0940673	0.0143238	45	disc 1	36467.2	1.21098	1.22702		disc 1	clone 1	-120.307	21522	-0.00558997	0.051698	0.0104492	30	disc 1	22113.3	1.02748
	clone 2	18838.7	19377.9	0.972175										clone 2	4861.24	19377.9	0.250865										clone 2	4025.03	30113.7	0.133661										clone 2	1066.91	21522	0.0495733
	clone 3	687.075	19377.9	0.0354567										clone 3	836.612	19377.9	0.0431736										clone 3	1112.65	30113.7	0.0369481										clone 3	-673.423	21522	-0.03129
	clone 4	3491.75	19377.9	0.180193										clone 4	3018.17	19377.9	0.155753										clone 4	2461.12	30113.7	0.0817276										clone 4	225.007	21522	0.0104548
	clone 5	20269.2	19377.9	1.046										clone 5	1662.28	19377.9	0.0857823										clone 5	3769.26	30113.7	0.125168										clone 5	106.696	21522	0.00495754
disc 2	clone 1	11615.4	19377.9	0.599415				disc 2	28198.5	1.45519			disc 2	clone 1	2311.21	19377.9	0.119271				disc 2	30588.8	1.57854			disc 2	clone 1	7761.03	30113.7	0.257724				disc 2	32408.9	1.07622			disc 2	clone 1	2.773	42728.8	6.48977e-05				disc 2	22258.6	0.520927
	clone 2	12946	19377.9	0.668079										clone 2	5392.11	19377.9	0.278261										clone 2	2337.04	30113.7	0.0776072										clone 2	116.215	42728.8	0.00271983
	clone 3	6334.46	19377.9	0.326891										clone 3	4952.22	19377.9	0.255561										clone 3	2953.46	30113.7	0.0980769										clone 3	2857.11	42728.8	0.0668662
	clone 4	7705.19	19377.9	0.397628										clone 4	3448.15	19377.9	0.177943										clone 4	2998.35	30113.7	0.0995674										clone 4	126.04	42728.8	0.00294977
	clone 5	8577.13	19377.9	0.442625										clone 5	6637.89	19377.9	0.34255										clone 5	12233.8	30113.7	0.406253										clone 5	-222.911	42728.8	-0.00521688
disc 3	clone 1	17491.5	19377.9	0.902653				disc 3	30498.7	1.57389			disc 3	clone 1	10673.5	19377.9	0.55081				disc 3	39562.4	2.04163			disc 3	clone 1	2139.32	25012.1	0.0855313				disc 3	31558.7	1.26174			disc 3	clone 1	-22.292	42728.8	-0.000521709				disc 3	19890.6	0.465508
	clone 2	17720	19377.9	0.914445										clone 2	15347.9	19377.9	0.792032										clone 2	1736.23	25012.1	0.0694158										clone 2	1499.67	42728.8	0.0350975
	clone 3	5182.45	19377.9	0.267441										clone 3	10430.9	19377.9	0.538292										clone 3	1258.76	25012.1	0.050326										clone 3	8532.55	42728.8	0.199691
	clone 4	13396.4	19377.9	0.691323										clone 4	13217.9	19377.9	0.682113										clone 4	2681.47	25012.1	0.107207										clone 4	6172.15	42728.8	0.144449
	clone 5	13505	19377.9	0.696928										clone 5	16039.2	19377.9	0.827708										clone 5	3174.21	25012.1	0.126907										clone 5	-268.902	42728.8	-0.00629323
disc 4	clone 1	13137.2	16241.3	0.808875				disc 4	32609.2	2.00779			disc 4	clone 1	6672.97	19377.9	0.34436				disc 4	29020	1.49759			disc 4	clone 1	24.101	25012.1	0.000963575				disc 4	40273.2	1.61015			disc 4	clone 1	1644.66	33037.2	0.049782				disc 4	29416.1	0.890393
	clone 2	16056.4	16241.3	0.988614										clone 2	7310.47	19377.9	0.377258										clone 2	1734.58	25012.1	0.0693496										clone 2	1834.77	33037.2	0.0555367
	clone 3	10129.3	16241.3	0.623674										clone 3	4255.19	19377.9	0.21959										clone 3	-866.945	25012.1	-0.0346611										clone 3	2489.69	33037.2	0.0753604
	clone 4	11182.8	16241.3	0.688541										clone 4	8837.17	19377.9	0.456044										clone 4	1461.52	25012.1	0.0584326										clone 4	3180.05	33037.2	0.0962569
	clone 5	12962.3	16241.3	0.798109										clone 5	13055.6	19377.9	0.67374										clone 5	279.964	25012.1	0.0111932										clone 5	676.07	33037.2	0.0204639
disc 5	clone 1	5473.19	16639.4	0.32893				disc 5	17814.2	1.0706			disc 5	clone 1	1724.46	16639.4	0.103637				disc 5	13175.6	0.791833			disc 5	clone 1	1124.05	25012.1	0.0449401				disc 5	36507.8	1.45961			Disc 5	clone 1	3024.8	31775.2	0.0951938				Disc 5	39967.2	1.25781
	clone 2	5419.86	16639.4	0.325724										clone 2	3689.64	16639.4	0.221741										clone 2	1978.93	25012.1	0.0791189										clone 2	3651.17	31775.2	0.114906
	clone 3	5257.72	16639.4	0.31598										clone 3	4976.96	16639.4	0.299107										clone 3	2237.1	25012.1	0.089441										clone 3	2914.73	31775.2	0.0917298
	clone 4	12453.3	16639.4	0.748421										clone 4	3872.55	16639.4	0.232734										clone 4	1741.14	25012.1	0.0696119										clone 4	5928.31	31775.2	0.186571
	clone 5	4574.65	16639.4	0.274929										clone 5	2733.81	16639.4	0.164297										clone 5	1079.42	25012.1	0.0431559										clone 5	1575.33	31775.2	0.0495773
disc 6	clone 1	5035.02	16639.4	0.302597				disc 6	21001.2	1.26214			disc 6	clone 1	1533.9	16639.4	0.0921852				disc 6	18905.1	1.13616			disc 6	clone 1	5300.05	25012.1	0.2119				disc 6	28715.1	1.14805			Disc 6	clone 1	1160.17	31775.2	0.0365119				Disc 6	37009.6	1.16473
	clone 2	8028.18	16639.4	0.48248										clone 2	5019.14	16639.4	0.301642										clone 2	2807.11	25012.1	0.11223										clone 2	807.967	31775.2	0.0254276
	clone 3	5810.9	16639.4	0.349225										clone 3	2213.21	16639.4	0.133011										clone 3	710.135	25012.1	0.0283917										clone 3	2708.7	31775.2	0.085246
	clone 4	6617.04	16639.4	0.397673										clone 4	3854.64	16639.4	0.231657										clone 4	1438.17	25012.1	0.057499										clone 4	2569.6	31775.2	0.0808682
	clone 5	5023.17	16639.4	0.301884										clone 5	581.892	16639.4	0.0349707										clone 5	1927.37	25012.1	0.0770576										clone 5	622.699	31775.2	0.019597
disc 7	clone 1	7119.11	16639.4	0.427847				disc 7	16856.2	1.01303			disc 7	clone 1	4448.76	16639.4	0.267363				disc 7	12707.8	0.763717			disc 7	clone 1	395.681	25012.1	0.0158196				disc 7	27507.7	1.09978
	clone 2	7656.57	16639.4	0.460147										clone 2	7353.87	16639.4	0.441955										clone 2	2051.19	25012.1	0.0820081
	clone 3	5243	16639.4	0.315095										clone 3	5351.51	16639.4	0.321617										clone 3	2251.33	25012.1	0.0900098
	clone 4	4575.02	16639.4	0.274951										clone 4	2346.74	16639.4	0.141035										clone 4	4093.33	25012.1	0.163654
	clone 5	6578.46	16639.4	0.395355										clone 5	3787.02	16639.4	0.227593										clone 5	-732.223	25012.1	-0.0292748
disc 8	clone 1	12917.8	24318.2	0.531199				disc 8	29136.4	1.19813			disc 8	clone 1	3034.03	16639.4	0.18234				disc 8	20422.4	1.22736			disc 8	clone 1	1851.22	25012.1	0.0740131				disc 8	26324.7	1.05248
	clone 2	11401.9	24318.2	0.468864										clone 2	2943.74	16639.4	0.176914										clone 2	546.104	25012.1	0.0218336
	clone 3	8524.5	24318.2	0.350539										clone 3	2154.25	16639.4	0.129467										clone 3	1024.42	25012.1	0.0409569
	clone 4	9406.19	24318.2	0.386796										clone 4	1785.47	16639.4	0.107304										clone 4	1034.42	25012.1	0.0413567
	clone 5	9323.09	24318.2	0.383379										clone 5	3126.48	16639.4	0.187896										clone 5	906.478	25012.1	0.0362416
disc 9	clone 1	7266.11	24318.2	0.298793				disc 9	35662.9	1.46651			disc 9	clone 1	3875.57	16639.4	0.232915				disc 9	14261.7	0.857103			disc 9	clone 1	7992.11	25012.1	0.31953				disc 9	28118.6	1.1242
	clone 2	11273.9	24318.2	0.463598										clone 2	2349.51	16639.4	0.141202										clone 2	1689.47	25012.1	0.0675463
	clone 3	10666.8	24318.2	0.438632										clone 3	5108.88	16639.4	0.307035										clone 3	49.6	25012.1	0.00198304
	clone 4	13122.7	24318.2	0.539624										clone 4	3131.42	16639.4	0.188193										clone 4	10309.8	25012.1	0.412194
	clone 5	15665.6	24318.2	0.644192										clone 5	3290.43	16639.4	0.197749										clone 5	1055.76	25012.1	0.04221
disc 10	clone 1	18983.8	24318.2	0.78064				disc 10	42124.8	1.73223			disc 10	clone 1	4619.05	24547.7	0.188166				disc 10	29419.3	1.19846
	clone 2	22226.3	24318.2	0.913977										clone 2	3650.86	24547.7	0.148725
	clone 3	20198.4	24318.2	0.830587										clone 3	8138.35	24547.7	0.331532
	clone 4	11941.5	24318.2	0.491052										clone 4	10431.9	24547.7	0.424964
	clone 5	18856.7	24318.2	0.775412										clone 5	7015.85	24547.7	0.285805
disc 11	clone 1	15535.8	24318.2	0.638852				disc 11	25705	1.05703			disc 11	clone 1	4404.3	24547.7	0.179418				disc 11	27141.8	1.10568
	clone 2	12559.8	24318.2	0.516477										clone 2	6363.12	24547.7	0.259215
	clone 3	11717.9	24318.2	0.481855										clone 3	4761.81	24547.7	0.193982
	clone 4	12451.1	24318.2	0.512005										clone 4	4399.44	24547.7	0.17922
	clone 5	7713.75	24318.2	0.3172										clone 5	7386.77	24547.7	0.300915
disc 12	clone 1	10587.9	34237.9	0.309245				disc 12	19861.6	0.580107			disc 12	clone 1	1809.84	24318.2	0.0744232				disc 12	21184.1	0.871121
	clone 2	10686.2	34237.9	0.312116										clone 2	1505.7	24318.2	0.0619165
	clone 3	11362.9	34237.9	0.33188										clone 3	475.061	24318.2	0.0195352
	clone 4	17194.1	34237.9	0.502194										clone 4	1472.1	24318.2	0.0605347
	clone 5	4506.27	34237.9	0.131617										clone 5	2196.62	24318.2	0.090328
disc 13	clone 1	13309.5	34237.9	0.388736				disc 13	33605.3	0.981525			disc 13	clone 1	4157.25	24318.2	0.170952				disc 13	20838.7	0.856917
	clone 2	7780.41	34237.9	0.227246										clone 2	7323.58	24318.2	0.301156
	clone 3	11981.8	34237.9	0.349958										clone 3	5105.67	24318.2	0.209952
	clone 4	17165.4	34237.9	0.501357										clone 4	6821.08	24318.2	0.280492
	clone 5	10969.1	34237.9	0.320381										clone 5	4098.02	24318.2	0.168516
disc 14	clone 1	15625.8	34237.9	0.456389				disc 14	21739.5	0.634956			disc 14	clone 1	7815.54	34237.9	0.228272				disc 14	17759.2	0.518699
	clone 2	11768.2	34237.9	0.343718										clone 2	3848.84	34237.9	0.112415
	Clone 3	14125.4	34237.9	0.412568										clone 3	2368.33	34237.9	0.0691729
	clone 4	14859.3	34237.9	0.434003										clone 4	9450.5	34237.9	0.276025
disc 15	clone 1	6504.59	34237.9	0.189982				disc 15	33908	0.990366				clone 5	10273.9	34237.9	0.300074
	clone 2	5674.89	34237.9	0.165749
	clone 3	7914.33	34237.9	0.231157
	clone 4	9363.88	34237.9	0.273495
	clone 5	10926.9	34237.9	0.319146
disc 16	clone 1	11231.1	34237.9	0.328032				disc 16	31960.5	0.933485
	clone 2	10178.2	34237.9	0.29728
	clone 3	10497.5	34237.9	0.306605
	clone 4	8525.03	34237.9	0.248994
	clone 5	16010.6	34237.9	0.46763
[truncated: 37 more columns]
